# Supplementary material for: Tumor heterogeneity in VHL drives metastasis in clear cell renal cell carcinoma
Source: Signal Transduct Target Ther. 2023 Apr 17;8:155. doi: 10.1038/s41392-023-01362-2 (PMC10110583; doi:10.1038/s41392-023-01362-2)
Supplement: Supplementary file 10 — Dataset 1 [file 41392_2023_1362_MOESM10_ESM.xlsx]

## Sheet: Sheet1
Chrom	Site	Ref_allele	Alt_allele	Variant_quality	nc_Alt	nc_Ref	Pvalue	kd_Alt	kd_Ref	nc_Alt_allele_fraction	kd_Alt_allele_fraction	Alt_allele_fraction_diff	KnownSNV	KnownRNAediting	RepeatName	RepeatFamily
chr5	137061937	G	C	598.1	8,4	0,1	0.00871147	8,4	14,12	1.0,0.8	0.364,0.25	0.593		FALSE
chr10	86834804	T	G	204.36	3,4	2,1	0.0336035	0,1	6,8	0.6,0.8	0.0,0.111	0.644		FALSE
chr18	57946361	C	T	396.9	8,9	13,15	0.0432406	1,0	26,24	0.381,0.375	0.037,0.0	0.359		FALSE
chr16	32299641	T	C	362.11	7,7	7,7	0.0442027	0,0	5,6	0.5,0.5	0.0,0.0	0.5		FALSE
chr3	96632713	A	G	247.1	1,0	6,8	0.0846916	2,7	4,3	0.143,0.0	0.333,0.7	-0.445		FALSE	PB1D9	LTR/ERVL-MaLR
chr14	75719719	T	C	786.95	8,12	5,2	0.088279	2,4	6,9	0.615,0.857	0.25,0.308	0.457		FALSE
chr8	126931267	A	C	354.15	4,8	3,4	0.0922756	1,0	4,5	0.571,0.667	0.2,0.0	0.519		FALSE	PB1D10	LTR/ERVL-MaLR
chr11	75300577	T	C	681.92	12,9	8,12	0.0938525	1,5	20,17	0.6,0.429	0.048,0.227	0.377		FALSE
chr19	47129953	G	A	231.28	0,1	5,6	0.0987579	4,5	2,4	0.0,0.143	0.667,0.556	-0.54		FALSE
chr6	66540281	A	G	608.15	5,4	11,11	0.103565	7,5	1,3	0.313,0.267	0.875,0.625	-0.46		FALSE
chr4	133062761	A	C	138.19	0,0	8,4	0.107169	3,4	3,5	0.0,0.0	0.5,0.444	-0.472		FALSE
chr18	34772646	C	T	463.03	2,1	5,7	0.128428	7,7	3,4	0.286,0.125	0.7,0.636	-0.463		FALSE
chr16	98010801	A	G	297.35	4,4	2,0	0.128738	1,2	5,4	0.667,1.0	0.167,0.333	0.583	rs235224937	FALSE	MurSatRep1	LTR/ERVL-MaLR
chr1	53348262	G	A	471.96	2,2	11,9	0.136117	6,9	6,5	0.154,0.182	0.5,0.643	-0.404		FALSE
chr4	41291476	T	G	351.1	2,1	4,3	0.146965	4,6	1,1	0.333,0.25	0.8,0.857	-0.537		FALSE
chr3	122540321	A	C	620.7	2,3	3,5	0.150125	7,10	2,1	0.4,0.375	0.778,0.909	-0.456		FALSE
chr5	120549964	C	T	796.94	14,8	6,5	0.172514	4,4	9,11	0.7,0.615	0.308,0.267	0.371		FALSE
chr2	126891517	T	C	308.21	1,2	6,5	0.177688	5,4	0,4	0.143,0.286	1.0,0.5	-0.536		FALSE	B1_Mus2	LTR/ERVL-MaLR
chr2	5961000	C	T	201.18	6,3	5,8	0.180746	0,0	5,5	0.545,0.273	0.0,0.0	0.409		FALSE
chr7	80333019	G	C	603.15	2,5	18,17	0.193335	7,10	8,8	0.1,0.227	0.467,0.556	-0.347		FALSE
chr10	25169927	A	T	165.83	3,3	2,2	0.202601	0,1	3,6	0.6,0.6	0.0,0.143	0.529		FALSE
chr8	83313706	A	C	480.99	3,4	6,8	0.209043	4,6	1,2	0.333,0.333	0.8,0.75	-0.442		FALSE
chr5	138976959	G	T	171.53	6,1	5,5	0.21247	1,0	10,16	0.545,0.167	0.091,0.0	0.311		FALSE
chr8	71586163	G	A	1090.94	9,8	15,12	0.217936	6,14	3,4	0.375,0.4	0.667,0.778	-0.335		FALSE
chr7	45919284	C	T	354.16	2,1	7,5	0.25368	5,6	3,4	0.222,0.167	0.625,0.6	-0.418		FALSE
chr2	31994525	A	C	366.92	0,4	9,10	0.25942	5,7	4,6	0.0,0.286	0.556,0.538	-0.404		FALSE
chr6	52249252	A	C	702.95	6,10	2,3	0.261431	6,5	6,11	0.75,0.769	0.5,0.313	0.353		FALSE
chr14	54632050	G	C	198.27	2,1	11,8	0.284724	4,2	3,2	0.154,0.111	0.571,0.5	-0.403		FALSE
chr2	91214013	A	G	114.04	0,0	7,6	0.288869	1,4	4,4	0.0,0.0	0.2,0.5	-0.35		FALSE	B1_Mur3	LTR/ERVL-MaLR
chr12	16670831	C	T	143.07	4,3	5,8	0.314843	0,0	7,5	0.444,0.273	0.0,0.0	0.359		FALSE
chrX	101653605	G	T	74.03	1,3	2,4	0.316237	0,0	6,7	0.333,0.429	0.0,0.0	0.381		FALSE	(T)n	LTR/ERVL-MaLR
chr9	53480734	C	T	194.05	1,5	3,1	0.323362	2,0	3,7	0.25,0.833	0.4,0.0	0.342		FALSE
chr11	31934031	A	T	62.49	0,0	6,6	0.324747	3,1	2,4	0.0,0.0	0.6,0.2	-0.4		FALSE
chr17	47792267	A	G	814.91	5,5	7,5	0.328385	11,6	0,4	0.417,0.5	1.0,0.6	-0.342		FALSE
chr4	135868607	G	T	56.02	4,1	4,4	0.328637	0,0	5,5	0.5,0.2	0.0,0.0	0.35		FALSE	(T)n	LTR/ERVL-MaLR
chr18	48048380	C	A	706.94	7,7	2,2	0.347511	7,5	10,6	0.778,0.778	0.412,0.455	0.345		FALSE
chr18	48048381	C	A	699.94	7,7	2,2	0.347511	7,5	10,6	0.778,0.778	0.412,0.455	0.345		FALSE
chr11	31934029	T	A	86.22	0,0	5,5	0.348225	3,1	2,4	0.0,0.0	0.6,0.2	-0.4		FALSE
chr3	146730647	G	A	143.07	3,3	2,5	0.349749	1,0	5,7	0.6,0.375	0.167,0.0	0.404		FALSE
chr16	32299852	A	G	286.93	3,0	5,8	0.35227	3,5	3,3	0.375,0.0	0.5,0.625	-0.375		FALSE	B2_Mm2	LTR/ERVL-MaLR
chr16	32299853	A	G	300.93	3,0	5,8	0.35227	2,6	4,2	0.375,0.0	0.333,0.75	-0.354		FALSE	B2_Mm2	LTR/ERVL-MaLR
chr13	58176840	T	C	87.11	4,2	8,3	0.355103	0,0	6,5	0.333,0.4	0.0,0.0	0.367		FALSE
chr2	121544309	A	G	202.24	1,1	6,8	0.358098	2,5	5,2	0.143,0.111	0.286,0.714	-0.373		FALSE	RMER4A	LTR/ERVL-MaLR
chr7	100500003	T	G	247.96	2,5	1,2	0.363209	1,2	2,6	0.667,0.714	0.333,0.25	0.399		FALSE
chr9	21073278	C	T	396.94	3,2	8,9	0.365675	6,5	4,4	0.273,0.182	0.6,0.556	-0.351		FALSE
chr2	156096085	C	T	878.03	7,11	1,2	0.372944	6,6	6,5	0.875,0.846	0.5,0.545	0.338	rs255841119	FALSE
chr10	24188472	C	G	411.94	3,2	5,7	0.37954	5,5	2,3	0.375,0.222	0.714,0.625	-0.371		FALSE
chr1	193870557	A	T	736.2	6,8	3,4	0.386724	7,4	0,0	0.667,0.667	1.0,1.0	-0.333		FALSE	B2_Mm1a	LTR/ERVL-MaLR
chr3	60529558	T	C	299.08	5,6	4,4	0.406048	1,1	4,4	0.556,0.6	0.2,0.2	0.378		FALSE	(T)n	LTR/ERVL-MaLR
chr10	12941546	C	T	443.32	3,0	3,4	0.40615	5,8	2,4	0.5,0.0	0.714,0.667	-0.44		FALSE
chr10	31328133	C	T	821.94	6,3	10,13	0.411809	8,12	8,6	0.375,0.188	0.5,0.667	-0.302		FALSE
chr19	41784333	A	C	666.95	9,7	2,6	0.413501	3,4	5,9	0.818,0.538	0.375,0.308	0.337		FALSE
chrX	97960196	T	C	124.59	1,4	2,4	0.437482	0,1	4,7	0.333,0.5	0.0,0.125	0.354		FALSE	(T)n	LTR/ERVL-MaLR
chr11	109400064	T	A	129.94	3,4	9,7	0.437592	0,0	8,8	0.25,0.364	0.0,0.0	0.307		FALSE	(T)n	LTR/ERVL-MaLR
chr1	88262587	G	A	81.28	0,0	6,4	0.438677	1,3	4,3	0.0,0.0	0.2,0.5	-0.35		FALSE	(TGGGGG)n	LTR/ERVL-MaLR
chr1	88262592	G	T	69.35	0,0	6,4	0.438677	1,3	4,3	0.0,0.0	0.2,0.5	-0.35		FALSE	(TGGGGG)n	LTR/ERVL-MaLR
chr6	122730080	A	C	724.99	3,1	6,3	0.441572	13,9	5,7	0.333,0.25	0.722,0.563	-0.351		FALSE
chr11	75301015	T	C	2876.94	31,25	9,5	0.444704	17,20	16,16	0.775,0.833	0.515,0.556	0.269		FALSE
chr7	120733623	G	C	240.45	4,3	2,3	0.44709	1,2	7,4	0.667,0.5	0.125,0.333	0.354		FALSE
chr16	98010780	G	A	99.07	2,3	5,5	0.448411	0,0	7,5	0.286,0.375	0.0,0.0	0.33		FALSE	MurSatRep1	LTR/ERVL-MaLR
chr2	156096107	A	T	527.94	3,4	6,7	0.450258	8,5	3,3	0.333,0.364	0.727,0.625	-0.328	rs226321459	FALSE
chr14	61384619	T	G	206.09	0,3	9,14	0.457707	9,6	13,9	0.0,0.176	0.409,0.4	-0.316		FALSE
chr19	3455662	G	C	743.94	6,5	12,14	0.463509	6,9	3,7	0.333,0.263	0.667,0.563	-0.316		FALSE
chr15	79533297	C	T	140.08	0,1	5,9	0.464169	3,3	8,1	0.0,0.1	0.273,0.75	-0.461		FALSE
chr8	85082223	T	C	194.78	6,3	4,8	0.466183	1,1	8,8	0.6,0.273	0.111,0.111	0.325		FALSE
chr11	98203989	A	T	324.05	1,3	6,10	0.471577	3,6	3,5	0.143,0.231	0.5,0.545	-0.336		FALSE
chr1	84939374	T	G	153.03	2,4	3,4	0.473281	0,1	6,3	0.4,0.5	0.0,0.25	0.325		FALSE	(T)n	LTR/ERVL-MaLR
chr15	75086411	C	T	154.62	1,0	8,3	0.475861	2,4	5,3	0.111,0.0	0.286,0.571	-0.373		FALSE
chr8	91124039	T	A	625.04	13,7	12,13	0.480764	1,5	16,14	0.52,0.35	0.059,0.263	0.274		FALSE	(A)n	LTR/ERVL-MaLR
chr19	60528709	C	A	319.7	0,2	3,5	0.488793	6,5	3,6	0.0,0.286	0.667,0.455	-0.418		FALSE	(AAAAC)n	LTR/ERVL-MaLR
chr1	88263914	A	G	1305.94	8,10	11,11	0.489306	9,16	3,6	0.421,0.476	0.75,0.727	-0.29	rs50362092	FALSE
chr1	36506962	A	T	155.93	2,5	6,6	0.495194	0,1	7,9	0.25,0.455	0.0,0.1	0.302		FALSE
chr4	155621903	A	G	141.22	1,1	7,5	0.502068	1,4	3,2	0.125,0.167	0.25,0.667	-0.313		FALSE	B1_Mur3	LTR/ERVL-MaLR
chr4	155621904	A	G	153.14	1,1	7,5	0.502068	1,4	3,2	0.125,0.167	0.25,0.667	-0.313		FALSE	B1_Mur3	LTR/ERVL-MaLR
chrY	90738180	G	C	422.96	7,1	0,3	0.502221	4,2	5,5	1.0,0.25	0.444,0.286	0.26	.	FALSE	IMPB_01	LTR/ERVL-MaLR
chr2	132309669	A	G	116.58	1,0	8,8	0.504792	3,2	1,7	0.111,0.0	0.75,0.222	-0.431		FALSE	MIRb	LTR/ERVL-MaLR
chr2	18215394	T	C	91.09	0,1	5,11	0.507984	2,2	3,3	0.0,0.083	0.4,0.4	-0.358		FALSE	ID_B1	LTR/ERVL-MaLR
chr19	6953753	C	A	64.07	0,0	5,7	0.50922	2,2	6,2	0.0,0.0	0.25,0.5	-0.375		FALSE	(AACA)n	LTR/ERVL-MaLR
chr19	6953757	C	A	66.07	0,0	5,7	0.50922	2,2	6,2	0.0,0.0	0.25,0.5	-0.375		FALSE	(AACA)n	LTR/ERVL-MaLR
chr6	10518702	T	A	109.2	0,1	3,9	0.50969	4,1	2,5	0.0,0.1	0.667,0.167	-0.367		FALSE	(T)n	LTR/ERVL-MaLR
chr12	76452316	G	A	90.58	1,1	12,8	0.511365	3,2	5,2	0.077,0.111	0.375,0.5	-0.343		FALSE
chr13	38500274	T	C	531.89	5,5	1,1	0.514429	3,6	6,3	0.833,0.833	0.333,0.667	0.333		FALSE
chr13	3373118	T	C	519.14	6,5	1,1	0.515815	3,3	3,3	0.857,0.833	0.5,0.5	0.345		FALSE
chr13	3373120	T	A	486.2	6,5	1,1	0.515815	3,3	3,3	0.857,0.833	0.5,0.5	0.345		FALSE
chr1	88274858	G	T	162.98	4,2	6,2	0.520206	1,0	3,7	0.4,0.5	0.25,0.0	0.325	rs51073193	FALSE
chr8	84705868	G	C	631.94	3,6	9,5	0.524458	6,6	3,2	0.25,0.545	0.667,0.75	-0.311		FALSE
chr3	123369280	G	T	248.15	4,4	3,3	0.526158	1,2	4,6	0.571,0.571	0.2,0.25	0.346		FALSE
chr7	29263690	C	A	390.95	5,5	2,2	0.52657	1,3	2,5	0.714,0.714	0.333,0.375	0.36		FALSE
chrX	126226006	A	G	258.9	3,6	8,6	0.528599	3,0	10,16	0.273,0.5	0.231,0.0	0.271		FALSE
chr15	84313192	A	C	375.08	6,6	20,21	0.531504	3,3	1,4	0.231,0.222	0.75,0.429	-0.363		FALSE
chr5	138976960	T	G	103.05	4,1	6,6	0.537713	0,0	11,16	0.4,0.143	0.0,0.0	0.271		FALSE
chr15	75086383	G	A	190.81	1,0	9,2	0.544433	3,6	9,5	0.1,0.0	0.25,0.545	-0.348	.	FALSE
chr1	59873491	A	C	204.02	1,1	7,7	0.550043	3,6	5,7	0.125,0.125	0.375,0.462	-0.293		FALSE	MIRb	LTR/ERVL-MaLR
chr8	111993592	T	C	374.49	0,9	3,4	0.556305	5,0	9,6	0.0,0.692	0.357,0.0	0.168		FALSE
chr7	127482936	G	C	659.35	7,3	3,10	0.557154	6,8	1,4	0.7,0.231	0.857,0.667	-0.297		FALSE
chr6	47904788	A	G	344.94	5,5	2,3	0.562182	2,2	5,3	0.714,0.625	0.286,0.4	0.327		FALSE	(GGC)n	LTR/ERVL-MaLR
chr16	16484203	A	C	213.91	4,0	8,11	0.566791	3,2	2,3	0.333,0.0	0.6,0.4	-0.333		FALSE
chr8	70912627	T	G	353.02	6,1	2,1	0.567002	0,5	6,3	0.75,0.5	0.0,0.625	0.313		FALSE
chr6	147031196	C	A	682.55	1,8	11,10	0.567755	9,9	6,7	0.083,0.444	0.6,0.563	-0.317		FALSE
chr6	66540269	A	G	398.96	2,4	14,11	0.568488	5,6	6,6	0.125,0.267	0.455,0.5	-0.281		FALSE
chr2	121458318	T	C	329.94	2,2	3,7	0.570374	3,5	2,3	0.4,0.222	0.6,0.625	-0.301		FALSE
chr11	50171166	A	G	354.94	3,3	9,8	0.57263	3,5	2,4	0.25,0.273	0.6,0.556	-0.316		FALSE
chr10	127192816	C	G	328.94	3,7	4,5	0.574087	2,2	5,9	0.429,0.583	0.286,0.182	0.272		FALSE
chr3	60529557	T	C	86.19	4,2	6,8	0.576347	0,0	5,5	0.4,0.2	0.0,0.0	0.3		FALSE	(T)n	LTR/ERVL-MaLR
chr7	118134026	A	G	142.29	1,1	6,2	0.579253	2,4	2,3	0.143,0.333	0.5,0.571	-0.298		FALSE
chr15	75085843	T	C	172.02	1,1	3,5	0.579253	3,3	2,3	0.25,0.167	0.6,0.5	-0.342		FALSE	(CTTT)n	LTR/ERVL-MaLR
chr18	3045356	G	A	472.95	10,5	4,11	0.582215	3,2	7,11	0.714,0.313	0.3,0.154	0.286	rs108101569	FALSE
chr17	35470984	C	A	559.95	4,3	3,6	0.583278	5,7	2,2	0.571,0.333	0.714,0.778	-0.294	.	FALSE
chr1	181211752	T	G	41.39	0,1	8,5	0.584225	3,2	5,3	0.0,0.167	0.375,0.4	-0.304		FALSE	(GGCGG)n	LTR/ERVL-MaLR
chr14	30607188	G	A	405.95	3,7	5,2	0.586059	4,2	5,10	0.375,0.778	0.444,0.167	0.271		FALSE
chr2	127774097	A	C	462.94	7,6	7,7	0.586552	2,3	10,10	0.5,0.462	0.167,0.231	0.282		FALSE
chr11	54140140	C	T	229.15	2,5	4,3	0.592738	1,2	7,6	0.333,0.625	0.125,0.25	0.292	.	FALSE	GA-rich	LTR/ERVL-MaLR
chrY	90738179	G	A	339.96	0,3	7,1	0.593165	4,5	4,2	0.0,0.75	0.5,0.714	-0.232	.	FALSE	IMPB_01	LTR/ERVL-MaLR
chr9	107544995	G	C	312.01	3,2	11,12	0.594177	7,4	3,10	0.214,0.143	0.7,0.286	-0.314		FALSE
chr2	27019582	T	C	537.94	4,4	11,14	0.596173	4,9	6,6	0.267,0.222	0.4,0.6	-0.256		FALSE
chrX	126226001	T	A	269.9	3,6	8,7	0.612224	3,0	10,16	0.273,0.462	0.231,0.0	0.252		FALSE
chr5	32492312	C	T	107.2	5,1	7,9	0.612441	0,0	11,12	0.417,0.1	0.0,0.0	0.258		FALSE
chr1	133300107	A	C	121.08	3,3	6,3	0.617687	1,0	4,6	0.333,0.5	0.2,0.0	0.317		FALSE
chr18	80698300	G	C	294.29	1,6	4,0	0.617845	0,3	3,4	0.2,1.0	0.0,0.429	0.386		FALSE
chr4	156199608	A	C	65.08	2,3	6,2	0.618188	1,0	7,5	0.25,0.6	0.125,0.0	0.362		FALSE
chr15	79062585	C	G	173.44	5,4	13,8	0.618417	1,0	10,15	0.278,0.333	0.091,0.0	0.26		FALSE
chr16	98010793	C	T	66.29	1,3	5,4	0.618535	0,0	5,6	0.167,0.429	0.0,0.0	0.298		FALSE	MurSatRep1	LTR/ERVL-MaLR
chr15	75086410	C	T	462.37	7,2	2,0	0.619482	4,3	3,4	0.778,1.0	0.571,0.429	0.389		FALSE
chr11	77692630	A	G	378.94	5,6	5,6	0.621422	3,2	12,6	0.5,0.5	0.2,0.25	0.275		FALSE
chr3	89783566	G	T	134.03	3,3	4,6	0.624663	1,0	5,7	0.429,0.333	0.167,0.0	0.298		FALSE
chr6	66540270	A	G	843.94	6,7	10,8	0.624696	7,9	4,3	0.375,0.467	0.636,0.75	-0.272		FALSE
chr1	60488477	T	G	81.37	1,0	5,4	0.639174	1,4	4,3	0.167,0.0	0.2,0.571	-0.302		FALSE
chr6	120973467	C	T	162.13	1,5	4,3	0.64011	1,1	5,6	0.2,0.625	0.167,0.143	0.258		FALSE	(TCC)n	LTR/ERVL-MaLR
chr6	120973464	C	T	544.19	4,3	1,5	0.64011	5,6	1,1	0.8,0.375	0.833,0.857	-0.258	.	FALSE	(TCC)n	LTR/ERVL-MaLR
chr3	116629371	A	G	87.08	1,0	4,7	0.642084	1,3	3,3	0.2,0.0	0.25,0.5	-0.275		FALSE	B1_Mur2	LTR/ERVL-MaLR
chr11	87979770	T	G	477.94	10,6	9,12	0.645697	2,3	10,14	0.526,0.333	0.167,0.176	0.258		FALSE
chr7	19531992	T	G	64.44	1,0	5,9	0.64748	4,2	3,8	0.167,0.0	0.571,0.2	-0.302		FALSE
chr1	143757612	C	G	567.94	8,8	5,5	0.648176	4,2	8,4	0.615,0.615	0.333,0.333	0.282		FALSE
chr11	90646132	G	A	435.94	2,3	7,7	0.651684	5,7	5,5	0.222,0.3	0.5,0.583	-0.281		FALSE
chr3	123369279	T	G	184.27	4,3	3,3	0.65314	1,2	4,6	0.571,0.5	0.2,0.25	0.311		FALSE
chrX	163978626	T	C	79.14	0,0	11,12	0.655372	3,1	3,7	0.0,0.0	0.5,0.125	-0.313		FALSE	B2_Mm2	LTR/ERVL-MaLR
chr7	142080678	C	G	384.01	4,5	1,1	0.666232	1,4	3,2	0.8,0.833	0.25,0.667	0.358		FALSE
chr4	119319841	G	A	800.01	5,8	2,3	0.687758	6,7	0,0	0.714,0.727	1.0,1.0	-0.279	rs243968615	FALSE
chr4	134130632	A	G	36.65	0,0	4,13	0.691647	0,3	4,3	0.0,0.0	0.0,0.5	-0.25		FALSE
chr12	85235104	T	C	101.42	1,0	7,6	0.691793	2,3	6,3	0.125,0.0	0.25,0.5	-0.313		FALSE	B1_Mus1	LTR/ERVL-MaLR
chr17	33996476	G	A	1785.9	19,22	15,15	0.697685	0,19	17,20	0.559,0.595	0.0,0.487	0.333	.	FALSE
chr15	73516141	A	T	118.11	5,2	10,9	0.698912	0,0	5,6	0.333,0.182	0.0,0.0	0.258		FALSE	B3	LTR/ERVL-MaLR
chr1	88262597	G	A	112.18	0,1	6,4	0.701786	2,3	4,4	0.0,0.2	0.333,0.429	-0.281		FALSE	(TGGGGG)n	LTR/ERVL-MaLR
chr1	88262598	T	G	126.1	0,1	6,4	0.701786	2,3	4,4	0.0,0.2	0.333,0.429	-0.281		FALSE	(TGGGGG)n	LTR/ERVL-MaLR
chrX	163977961	T	C	717.94	5,5	23,21	0.70273	8,12	12,15	0.179,0.192	0.4,0.444	-0.237		FALSE	B1_Mur2	LTR/ERVL-MaLR
chr4	155621897	A	G	64.46	0,0	8,6	0.703441	0,3	5,2	0.0,0.0	0.0,0.6	-0.3		FALSE	B1_Mur3	LTR/ERVL-MaLR
chr1	193870553	A	T	1090.94	9,11	3,4	0.705442	8,8	0,0	0.75,0.733	1.0,1.0	-0.258		FALSE	B2_Mm1a	LTR/ERVL-MaLR
chr1	105520068	A	T	214.95	3,2	12,12	0.706855	2,3	3,3	0.2,0.143	0.4,0.5	-0.279		FALSE
chr7	118486411	T	G	689.27	4,6	3,1	0.707457	6,6	0,0	0.571,0.857	1.0,1.0	-0.286		FALSE	(T)n	LTR/ERVL-MaLR
chr16	98010791	A	G	73.29	1,3	6,4	0.718058	0,0	5,6	0.143,0.429	0.0,0.0	0.286		FALSE	MurSatRep1	LTR/ERVL-MaLR
chr12	85341707	G	C	357.16	4,3	4,5	0.722064	4,4	1,2	0.5,0.375	0.8,0.667	-0.296		FALSE
chr11	58990945	C	T	549.18	4,3	2,1	0.723347	6,5	0,0	0.667,0.75	1.0,1.0	-0.292	rs13459710	FALSE
chr11	58990946	G	C	25.24	2,1	4,3	0.723347	0,0	6,5	0.333,0.25	0.0,0.0	0.292		FALSE
chr15	75085845	T	A	40.14	1,2	3,4	0.723347	0,0	5,6	0.25,0.333	0.0,0.0	0.292		FALSE	(CTTT)n	LTR/ERVL-MaLR
chr9	65832555	A	C	326.94	4,4	3,3	0.723992	2,2	4,6	0.571,0.571	0.333,0.25	0.28		FALSE
chr14	34746811	C	T	432.94	3,4	4,7	0.724934	4,6	3,2	0.429,0.364	0.571,0.75	-0.265		FALSE	(T)n	LTR/ERVL-MaLR
chr3	30676697	T	C	86.51	1,0	15,11	0.725405	0,4	5,4	0.063,0.0	0.0,0.5	-0.219		FALSE	B4A	LTR/ERVL-MaLR
chr15	75086379	G	A	98.28	0,0	7,3	0.72675	1,4	8,5	0.0,0.0	0.111,0.444	-0.278		FALSE	B1_Mm	LTR/ERVL-MaLR
chr3	138144324	A	T	50.61	0,3	5,2	0.733001	0,0	6,4	0.0,0.6	0.0,0.0	0.3		FALSE	(AAAAT)n	LTR/ERVL-MaLR
chr6	136609047	G	A	32.24	2,1	4,3	0.733001	0,0	5,5	0.333,0.25	0.0,0.0	0.292		FALSE
chr11	3900994	A	G	44.48	2,1	3,4	0.733001	0,0	3,7	0.4,0.2	0.0,0.0	0.3		FALSE	(TG)n	LTR/ERVL-MaLR
chr9	59780305	A	C	381.97	4,3	4,6	0.734275	4,5	1,3	0.5,0.333	0.8,0.625	-0.296		FALSE
chr18	84843209	C	T	205.93	4,2	3,5	0.737184	0,4	8,13	0.571,0.286	0.0,0.235	0.311		FALSE	B2_Mm1a	LTR/ERVL-MaLR
chr15	86496903	T	G	201.95	2,1	11,13	0.73963	1,6	9,3	0.154,0.071	0.1,0.667	-0.271		FALSE
chr1	165215187	C	G	140.08	1,1	4,4	0.740859	1,4	3,2	0.2,0.2	0.25,0.667	-0.258		FALSE
chr1	171502311	G	T	158.06	1,1	2,6	0.740859	2,3	1,4	0.333,0.143	0.667,0.429	-0.31		FALSE
chr1	171502312	C	T	145.13	1,1	2,6	0.740859	2,3	1,4	0.333,0.143	0.667,0.429	-0.31		FALSE
chr3	158006616	A	T	351.04	3,2	2,3	0.740859	3,5	1,1	0.6,0.4	0.75,0.833	-0.292		FALSE
chr11	45947954	A	T	358.12	5,3	0,2	0.740859	2,3	3,2	1.0,0.6	0.4,0.6	0.3		FALSE	(A)n	LTR/ERVL-MaLR
chr15	100520598	A	T	744.93	6,8	3,0	0.741511	2,8	2,6	0.667,1.0	0.5,0.571	0.298		FALSE
chr11	3494939	T	C	487.94	7,5	2,5	0.742656	3,2	3,6	0.778,0.5	0.5,0.25	0.264		FALSE
chrY	90801939	T	G	159.93	0,2	8,8	0.743032	2,3	4,4	0.0,0.2	0.333,0.429	-0.281		FALSE
chr1	88271531	G	C	313.72	3,1	2,4	0.746886	4,3	3,0	0.6,0.2	0.571,1.0	-0.386	rs249001335	FALSE	ORR1A4	LTR/ERVL-MaLR
chr9	106851979	A	G	394.95	3,2	6,10	0.74711	6,4	3,7	0.333,0.167	0.667,0.364	-0.265		FALSE
chr2	155992718	A	T	300.92	5,4	3,9	0.747408	3,0	6,9	0.625,0.308	0.333,0.0	0.3		FALSE
chr19	46069722	C	A	904.42	8,5	2,4	0.74775	7,10	1,0	0.8,0.556	0.875,1.0	-0.26		FALSE	(TCCCGG)n	LTR/ERVL-MaLR
chr17	35263582	G	A	1905.95	12,13	7,10	0.748332	21,14	3,4	0.632,0.565	0.875,0.778	-0.228		FALSE
chr10	22373986	G	A	459.94	7,4	4,2	0.748405	2,4	6,4	0.636,0.667	0.25,0.5	0.277	rs108002473	FALSE
chrY	90813664	A	G	490.32	2,4	3,2	0.749808	4,6	0,2	0.4,0.667	1.0,0.75	-0.342		FALSE	IMPB_01	LTR/ERVL-MaLR
chr17	46017339	T	A	134.23	3,2	5,1	0.749808	1,1	3,7	0.375,0.667	0.25,0.125	0.333		FALSE	(AT)n	LTR/ERVL-MaLR
chr6	18525805	G	T	224.53	4,5	6,10	0.750051	1,1	5,12	0.4,0.333	0.167,0.077	0.245		FALSE
chr1	55154111	G	A	106.96	2,2	4,2	0.750193	0,2	7,8	0.333,0.5	0.0,0.2	0.317		FALSE	(A)n	LTR/ERVL-MaLR
chrX	170010690	C	G	242.91	3,1	7,10	0.751287	3,3	3,4	0.3,0.091	0.5,0.429	-0.269		FALSE
chr17	35267449	T	A	431.95	9,4	9,8	0.752817	3,2	12,10	0.5,0.333	0.2,0.167	0.233	.	FALSE	(GTTT)n	LTR/ERVL-MaLR
chr17	78376381	G	T	294.01	0,2	6,2	0.758024	5,5	5,6	0.0,0.5	0.5,0.455	-0.227		FALSE	(T)n	LTR/ERVL-MaLR
chr2	144393556	C	T	591.94	4,3	5,8	0.76062	8,6	5,4	0.444,0.273	0.615,0.6	-0.249		FALSE
chr2	118872937	G	C	573.94	5,3	11,7	0.761423	6,8	6,5	0.313,0.3	0.5,0.615	-0.251		FALSE
chr1	88277422	C	A	691.25	7,4	3,3	0.762812	6,5	1,0	0.7,0.571	0.857,1.0	-0.293	rs30298179	FALSE
chr6	113334200	G	C	659.94	3,5	16,11	0.764511	10,6	5,13	0.158,0.313	0.667,0.316	-0.256		FALSE
chr3	87536336	G	A	240.96	2,0	4,7	0.765142	3,5	5,6	0.333,0.0	0.375,0.455	-0.248		FALSE
chr4	122859191	A	G	176.91	0,2	15,10	0.766865	4,4	6,11	0.0,0.167	0.4,0.267	-0.25		FALSE	(A)n	LTR/ERVL-MaLR
chr8	34135611	T	C	59.62	0,0	8,11	0.766903	1,3	6,5	0.0,0.0	0.143,0.375	-0.259		FALSE
chr12	104687910	T	C	111.04	0,1	7,4	0.767017	2,3	4,5	0.0,0.2	0.333,0.375	-0.254		FALSE
chr17	33306606	T	C	563.22	5,4	2,3	0.767017	6,5	1,0	0.714,0.571	0.857,1.0	-0.286	rs3670529	FALSE
chr2	165784855	A	G	928.94	8,8	11,9	0.76709	9,13	6,4	0.421,0.471	0.6,0.765	-0.237	rs107740927	FALSE
chr1	93585711	A	G	59.22	0,0	10,8	0.770564	1,3	6,5	0.0,0.0	0.143,0.375	-0.259		FALSE	B2_Mm1t	LTR/ERVL-MaLR
chr1	36530596	T	C	238.34	3,1	7,4	0.771303	4,2	0,5	0.3,0.2	1.0,0.286	-0.393		FALSE
chr4	129627644	C	A	210.94	3,3	3,2	0.771303	2,2	5,6	0.5,0.6	0.286,0.25	0.282		FALSE
chr11	97689503	G	T	363.94	4,4	8,6	0.774241	4,6	2,4	0.333,0.4	0.667,0.6	-0.267		FALSE
chr5	23499488	C	T	212.03	3,4	6,3	0.776503	1,1	6,4	0.333,0.571	0.143,0.2	0.281		FALSE	(CCG)n	LTR/ERVL-MaLR
chr17	33999362	T	A	237.94	3,4	2,4	0.776585	3,3	8,8	0.6,0.5	0.273,0.273	0.277	.	FALSE
chr11	108949980	C	T	121	1,1	9,6	0.77873	3,2	4,4	0.1,0.143	0.429,0.333	-0.26		FALSE
chr9	100958261	G	A	606.96	2,7	2,0	0.780688	5,6	5,4	0.5,1.0	0.5,0.6	0.2		FALSE
chr5	137062235	G	A	397.28	0,1	5,4	0.789822	4,12	13,16	0.0,0.2	0.235,0.429	-0.232		FALSE	(G)n	LTR/ERVL-MaLR
chr4	149251803	C	G	549.94	3,4	14,9	0.793162	6,11	9,10	0.176,0.308	0.4,0.524	-0.22		FALSE
chr2	153269010	G	T	484.93	1,9	3,0	0.793736	2,5	3,4	0.25,1.0	0.4,0.556	0.147		FALSE
chr10	128800572	A	G	172.91	2,1	9,9	0.793787	2,4	3,6	0.182,0.1	0.4,0.4	-0.259		FALSE	B1_Mur3	LTR/ERVL-MaLR
chr10	63315823	G	C	475.94	2,4	9,7	0.795615	5,6	7,3	0.182,0.364	0.417,0.667	-0.269		FALSE
chrX	126226014	C	T	36.02	1,2	4,4	0.800602	0,0	8,14	0.2,0.333	0.0,0.0	0.267		FALSE
chr1	85254116	C	T	133.13	1,0	6,9	0.801713	3,3	6,7	0.143,0.0	0.333,0.3	-0.245		FALSE
chrX	126226013	A	T	43.99	1,2	4,4	0.802252	0,0	7,14	0.2,0.333	0.0,0.0	0.267		FALSE
chr2	132309880	A	G	728.08	9,7	2,1	0.804729	3,7	3,4	0.818,0.875	0.5,0.636	0.278		FALSE	MIRb	LTR/ERVL-MaLR
chr6	22307073	C	A	38.63	3,1	6,5	0.807113	0,0	5,7	0.333,0.167	0.0,0.0	0.25		FALSE	A-rich	LTR/ERVL-MaLR
chr9	32754455	T	G	140.69	0,1	12,13	0.810841	4,4	6,15	0.0,0.071	0.4,0.211	-0.27		FALSE
chr5	100898229	A	G	167.17	4,2	6,5	0.811748	0,1	5,5	0.4,0.286	0.0,0.167	0.26		FALSE	YREP_Mm	LTR/ERVL-MaLR
chr17	7738870	A	T	539.52	4,6	1,0	0.812819	4,3	0,4	0.8,1.0	1.0,0.429	0.186		FALSE
chr8	20149960	G	A	93.68	4,0	5,2	0.812819	0,1	2,8	0.444,0.0	0.0,0.111	0.167	.	FALSE
chr16	17531381	G	C	77.25	1,3	3,4	0.812819	1,0	5,5	0.25,0.429	0.167,0.0	0.256		FALSE
chr5	123579472	T	G	150.52	1,1	4,5	0.813142	1,7	5,5	0.2,0.167	0.167,0.583	-0.192		FALSE
chr18	14969068	G	T	155.37	0,2	2,7	0.816827	2,3	3,3	0.0,0.222	0.4,0.5	-0.339		FALSE
chr18	14969069	T	G	172.37	0,2	2,7	0.816827	2,3	3,3	0.0,0.222	0.4,0.5	-0.339		FALSE
chr18	14969072	A	T	153.37	0,2	2,7	0.816827	2,3	3,3	0.0,0.222	0.4,0.5	-0.339		FALSE
chr18	14969073	T	A	153.37	0,2	2,7	0.816827	2,3	3,3	0.0,0.222	0.4,0.5	-0.339		FALSE
chr11	106255609	A	C	759.94	3,5	9,8	0.818485	8,11	7,8	0.25,0.385	0.533,0.579	-0.239		FALSE
chr2	26059478	A	C	340.94	3,2	7,6	0.820368	4,4	3,4	0.3,0.25	0.571,0.5	-0.261		FALSE
chr10	81155739	G	A	601.95	10,5	2,6	0.820388	3,3	6,3	0.833,0.455	0.333,0.5	0.227		FALSE
chr6	47904784	T	C	214	3,3	2,3	0.820515	1,2	5,3	0.6,0.5	0.167,0.4	0.267		FALSE	(GGC)n	LTR/ERVL-MaLR
chr6	47904785	G	A	198.03	3,3	2,3	0.820515	1,2	5,3	0.6,0.5	0.167,0.4	0.267		FALSE	(GGC)n	LTR/ERVL-MaLR
chr13	104242808	T	G	217.97	4,2	4,1	0.820515	1,2	4,4	0.5,0.667	0.2,0.333	0.317		FALSE
chr16	85900373	A	C	211.08	3,1	5,2	0.821805	4,3	1,3	0.375,0.333	0.8,0.5	-0.296		FALSE	(CCCA)n	LTR/ERVL-MaLR
chr9	106375654	C	T	445.01	6,2	3,4	0.822678	3,5	1,1	0.667,0.333	0.75,0.833	-0.292		FALSE	(TACA)n	LTR/ERVL-MaLR
chr10	22371577	A	C	250.96	4,6	9,6	0.823079	2,2	13,8	0.308,0.5	0.133,0.2	0.237	.	FALSE
chr4	126613042	A	T	28.5	0,0	9,5	0.823395	2,1	3,5	0.0,0.0	0.4,0.167	-0.283		FALSE
chr2	122068772	G	T	183.98	3,2	4,1	0.82781	2,1	5,5	0.429,0.667	0.286,0.167	0.321		FALSE
chr4	42957702	C	T	69.33	3,1	3,5	0.82821	1,0	6,7	0.5,0.167	0.143,0.0	0.262		FALSE
chr19	57388207	T	C	25.16	2,2	6,2	0.82821	0,1	5,8	0.25,0.5	0.0,0.111	0.319		FALSE
chr6	10518701	T	A	53.68	0,0	3,10	0.828743	3,0	2,6	0.0,0.0	0.6,0.0	-0.3		FALSE	(T)n	LTR/ERVL-MaLR
chr15	101231929	G	C	259.92	4,6	11,10	0.831387	2,0	12,9	0.267,0.375	0.143,0.0	0.249		FALSE
chr10	128799186	T	G	253.97	2,1	4,4	0.831649	3,4	3,3	0.333,0.2	0.5,0.571	-0.269		FALSE
chr17	35266801	A	T	284.11	3,1	12,13	0.833047	7,2	5,10	0.2,0.071	0.583,0.167	-0.239	.	FALSE
chr9	66044571	T	G	106.54	0,1	7,5	0.834201	4,1	5,5	0.0,0.167	0.444,0.167	-0.222		FALSE
chr5	100500512	G	C	40.76	0,0	7,5	0.835093	1,2	6,2	0.0,0.0	0.143,0.5	-0.321		FALSE
chr7	66172886	C	T	29.17	2,1	4,4	0.835093	0,0	7,5	0.333,0.2	0.0,0.0	0.267		FALSE	(T)n	LTR/ERVL-MaLR
chr16	97868776	T	G	315.96	3,5	5,3	0.84743	1,3	4,8	0.375,0.625	0.2,0.273	0.264		FALSE
chr17	30592877	T	C	550.12	5,5	6,4	0.856271	5,4	0,3	0.455,0.556	1.0,0.571	-0.281	rs47702132	FALSE
chr18	68255586	G	A	90.39	2,2	4,3	0.86027	0,1	4,5	0.333,0.4	0.0,0.167	0.283		FALSE
chr17	94876634	A	T	94.4	0,1	4,5	0.86027	2,2	3,4	0.0,0.167	0.4,0.333	-0.283		FALSE	MMSAT4	LTR/ERVL-MaLR
chr8	124536239	G	A	93.06	3,1	4,4	0.860338	1,0	5,7	0.429,0.2	0.167,0.0	0.231		FALSE
chr1	64032144	T	A	223.93	0,2	8,6	0.860362	2,5	4,8	0.0,0.25	0.333,0.385	-0.234		FALSE
chr3	119752954	C	T	43.92	2,2	6,6	0.8604	0,0	13,8	0.25,0.25	0.0,0.0	0.25		FALSE
chr2	129133385	T	G	499.94	4,3	3,9	0.86204	4,7	4,3	0.571,0.25	0.5,0.7	-0.189		FALSE
chr2	119609762	T	C	511.98	5,4	5,4	0.862801	5,4	1,2	0.5,0.5	0.833,0.667	-0.25		FALSE	Lx10	LTR/ERVL-MaLR
chr5	86110225	T	A	263.94	2,2	6,4	0.863034	4,3	3,3	0.25,0.333	0.571,0.5	-0.244		FALSE	(T)n	LTR/ERVL-MaLR
chr5	32492310	C	T	55.28	3,1	6,6	0.863239	0,0	9,11	0.333,0.143	0.0,0.0	0.238		FALSE
chr13	16027264	A	C	174.03	3,2	3,4	0.863593	1,2	6,9	0.5,0.333	0.143,0.182	0.254		FALSE
chr15	98039272	C	T	1002.06	4,8	3,4	0.864025	10,10	1,2	0.571,0.667	0.909,0.833	-0.252		FALSE	MamTip3	LTR/ERVL-MaLR
chr2	36254896	A	G	735.39	6,9	2,6	0.870855	4,5	0,1	0.75,0.6	1.0,0.833	-0.242		FALSE	B1_Mur3	LTR/ERVL-MaLR
chr19	60528711	A	C	279.7	0,2	3,5	0.872497	5,4	4,7	0.0,0.286	0.556,0.364	-0.317		FALSE	(AAAAC)n	LTR/ERVL-MaLR
chr12	104828760	A	G	317.94	2,2	5,5	0.873466	4,4	2,5	0.286,0.286	0.667,0.444	-0.27		FALSE	RLTR13D3A1	LTR/ERVL-MaLR
chr1	7045861	A	G	114.22	2,3	6,4	0.874334	0,1	5,6	0.25,0.429	0.0,0.143	0.268		FALSE	Lx3C	LTR/ERVL-MaLR
chrX	150985523	T	C	437.98	3,2	8,15	0.876706	6,7	12,7	0.273,0.118	0.333,0.5	-0.221		FALSE	B1_Mur3	LTR/ERVL-MaLR
chr8	69562939	G	C	481.32	2,5	3,4	0.879637	4,5	0,3	0.4,0.556	1.0,0.625	-0.335	rs265702526	FALSE	B3	LTR/ERVL-MaLR
chr10	128394807	G	C	961.94	8,5	14,13	0.880659	12,11	6,13	0.364,0.278	0.667,0.458	-0.242		FALSE
chr13	31559613	G	A	395.94	5,4	7,7	0.881095	3,4	2,2	0.417,0.364	0.6,0.667	-0.243		FALSE
chr10	120105809	C	G	365.73	4,1	5,9	0.881975	4,6	5,5	0.444,0.1	0.444,0.545	-0.223		FALSE
chr17	27020687	A	C	220.45	5,4	6,4	0.884563	3,1	6,7	0.455,0.5	0.333,0.125	0.248		FALSE
chr14	14013101	G	A	196.13	1,1	3,7	0.886251	5,2	4,6	0.25,0.125	0.556,0.25	-0.215		FALSE
chr17	27896810	G	C	298.94	3,3	8,9	0.886541	4,3	3,4	0.273,0.25	0.571,0.429	-0.239		FALSE
chr16	91663940	G	T	122.02	2,0	4,6	0.891158	1,4	2,5	0.333,0.0	0.333,0.444	-0.222		FALSE	(TTTTT)n	LTR/ERVL-MaLR
chr18	3005841	C	T	77.26	2,2	4,5	0.893434	0,1	8,7	0.333,0.286	0.0,0.125	0.247	.	FALSE	RLTR11A	LTR/ERVL-MaLR
chr18	14969076	G	T	153.46	0,2	1,7	0.893959	2,3	3,3	0.0,0.222	0.4,0.5	-0.339		FALSE
chr18	14969077	T	G	171.46	0,2	1,7	0.893959	2,3	3,3	0.0,0.222	0.4,0.5	-0.339		FALSE
chr2	127096983	G	A	304.95	3,3	15,19	0.896523	2,7	7,8	0.167,0.136	0.222,0.467	-0.193		FALSE
chr19	6953761	C	A	79.44	0,1	5,6	0.896603	2,2	6,2	0.0,0.143	0.25,0.5	-0.304		FALSE	(AACA)n	LTR/ERVL-MaLR
chr17	35425753	A	G	1428.92	11,8	0,0	0.897158	12,11	3,4	1.0,1.0	0.8,0.733	0.233		FALSE
chr17	35425754	T	C	1430.92	11,8	0,0	0.897158	12,11	3,4	1.0,1.0	0.8,0.733	0.233		FALSE
chr6	48846324	T	C	153.15	3,2	3,2	0.904717	2,1	3,6	0.5,0.5	0.4,0.143	0.229		FALSE	(TCTCCC)n	LTR/ERVL-MaLR
chr11	72924643	C	T	177.08	3,2	3,2	0.904717	2,1	3,6	0.5,0.5	0.4,0.143	0.229		FALSE
chr3	5860813	C	T	402.13	3,6	2,1	0.904717	3,2	2,3	0.6,0.857	0.6,0.4	0.229	rs220590753	FALSE	LSU-rRNA_Hsa	LTR/ERVL-MaLR
chr11	61245352	T	G	902.94	13,12	9,12	0.905624	6,6	12,13	0.591,0.5	0.333,0.316	0.221		FALSE
chr7	6184168	G	T	128.09	0,1	4,8	0.905898	2,4	6,7	0.0,0.111	0.25,0.364	-0.251		FALSE
chr11	96907965	T	G	388.91	6,1	15,20	0.908418	7,5	5,14	0.286,0.048	0.583,0.263	-0.257		FALSE
chr2	30071688	C	T	263.95	4,4	5,6	0.911072	2,2	10,7	0.444,0.4	0.167,0.222	0.228		FALSE	(T)n	LTR/ERVL-MaLR
chr10	80153897	C	G	737.15	6,1	5,8	0.912891	10,9	5,9	0.545,0.111	0.667,0.5	-0.255		FALSE
chr8	107046372	T	G	373.45	6,7	8,7	0.913401	4,1	8,8	0.429,0.5	0.333,0.111	0.242		FALSE	B3A	LTR/ERVL-MaLR
chr15	4413945	T	A	89.32	0,1	10,12	0.915117	3,3	8,8	0.0,0.077	0.273,0.273	-0.234		FALSE	(T)n	LTR/ERVL-MaLR
chr1	88262603	A	G	119.03	0,1	6,4	0.919619	2,3	5,5	0.0,0.2	0.286,0.375	-0.23		FALSE	(TGGGGG)n	LTR/ERVL-MaLR
chr5	136936675	C	A	328.94	2,2	5,6	0.920405	4,5	3,6	0.286,0.25	0.571,0.455	-0.245		FALSE
chr5	136936676	C	G	348.94	2,2	5,6	0.920405	4,5	3,6	0.286,0.25	0.571,0.455	-0.245		FALSE
chr8	84640143	C	T	132.29	3,3	5,8	0.921267	1,1	10,11	0.375,0.273	0.091,0.083	0.237		FALSE
chr13	45554476	G	A	233.12	0,3	5,2	0.926031	2,4	3,2	0.0,0.6	0.4,0.667	-0.233		FALSE
chr1	60483941	T	A	312.97	2,3	2,4	0.926031	3,4	2,1	0.5,0.429	0.6,0.8	-0.236		FALSE
chr18	14969064	T	G	278.98	2,3	1,5	0.926031	3,4	1,2	0.667,0.375	0.75,0.667	-0.188		FALSE
chr16	32300206	G	A	161.58	1,2	8,3	0.926557	2,3	3,3	0.111,0.4	0.4,0.5	-0.194		FALSE	(A)n	LTR/ERVL-MaLR
chr3	113728904	T	A	294.94	6,2	3,5	0.926912	2,2	4,7	0.667,0.286	0.333,0.222	0.198		FALSE
chr11	62525086	T	G	45.45	0,0	6,10	0.93121	3,0	4,5	0.0,0.0	0.429,0.0	-0.214		FALSE
chr13	59822045	C	T	209.92	2,0	10,9	0.931781	4,4	11,6	0.167,0.0	0.267,0.4	-0.25		FALSE
chr1	88259589	C	T	87.43	1,1	7,7	0.93184	2,2	2,5	0.125,0.125	0.5,0.286	-0.268		FALSE
chr4	82291155	T	C	973.39	9,6	7,2	0.932122	6,11	2,1	0.563,0.75	0.75,0.917	-0.177	rs255908793	FALSE
chr10	61432299	T	G	127.01	2,2	12,11	0.932864	4,2	6,4	0.143,0.154	0.4,0.333	-0.218		FALSE	G-rich	LTR/ERVL-MaLR
chr17	30591633	G	A	266.94	2,2	3,8	0.934628	5,2	2,5	0.4,0.2	0.714,0.286	-0.2	rs50467187	FALSE
chr2	36253969	A	G	43.67	0,0	8,7	0.934977	0,3	3,6	0.0,0.0	0.0,0.333	-0.167		FALSE	B2_Mm2	LTR/ERVL-MaLR
chr1	88277442	T	A	410.94	3,3	7,5	0.935588	4,5	4,3	0.3,0.375	0.5,0.625	-0.225	rs47146764	FALSE
chr3	123369284	T	G	457.94	5,7	3,3	0.935588	2,5	4,5	0.625,0.7	0.333,0.5	0.246		FALSE
chrY	90802717	G	T	322.98	3,6	4,2	0.936371	3,1	3,4	0.429,0.75	0.5,0.2	0.239		FALSE	L1MdGf_II	LTR/ERVL-MaLR
chr9	44819631	C	T	448.11	1,6	6,4	0.937216	3,6	3,2	0.143,0.6	0.5,0.75	-0.254		FALSE
chr9	66847263	A	C	427.96	4,1	5,4	0.937216	4,6	3,4	0.444,0.2	0.571,0.6	-0.263		FALSE
chr2	71902022	C	A	225.98	3,3	4,1	0.938549	3,1	5,4	0.429,0.75	0.375,0.2	0.302		FALSE
chr2	71902023	C	T	202.02	3,3	4,1	0.938549	3,1	5,4	0.429,0.75	0.375,0.2	0.302		FALSE
chr6	5263832	G	T	375.96	6,3	2,2	0.938549	1,4	3,3	0.75,0.6	0.25,0.571	0.264	rs252842651	FALSE
chr10	81144667	G	C	366.96	7,5	8,10	0.939957	1,2	4,10	0.467,0.333	0.2,0.167	0.217		FALSE
chr17	27020683	A	C	197.11	4,4	6,4	0.940318	2,1	5,6	0.4,0.5	0.286,0.143	0.236		FALSE
chr15	73096289	C	T	372.95	2,3	10,9	0.941495	6,6	6,10	0.167,0.25	0.5,0.375	-0.229		FALSE
chr11	83953289	T	G	349.95	3,2	14,12	0.943039	7,4	9,9	0.176,0.143	0.438,0.308	-0.213		FALSE
chr3	68927740	A	C	41.1	0,0	6,7	0.944485	2,1	4,5	0.0,0.0	0.333,0.167	-0.25		FALSE
chr4	126613040	T	A	35.2	0,0	8,5	0.944485	2,1	4,5	0.0,0.0	0.333,0.167	-0.25		FALSE
chr6	10518694	T	A	60.68	0,0	3,10	0.944485	3,0	3,6	0.0,0.0	0.5,0.0	-0.25		FALSE	(T)n	LTR/ERVL-MaLR
chr6	10518699	T	C	60.68	0,0	3,10	0.944485	3,0	3,6	0.0,0.0	0.5,0.0	-0.25		FALSE	(T)n	LTR/ERVL-MaLR
chr15	93505094	G	T	256.94	3,3	2,3	0.947201	2,3	4,7	0.6,0.5	0.333,0.3	0.233		FALSE
chr1	88262995	G	C	172.03	2,4	6,3	0.947948	1,1	6,4	0.25,0.571	0.143,0.2	0.239	.	FALSE
chr4	145214124	C	T	685.11	9,1	3,6	0.948887	8,7	3,2	0.75,0.143	0.727,0.778	-0.306		FALSE
chr10	96039639	G	A	36.19	1,2	5,4	0.950525	0,0	7,5	0.167,0.333	0.0,0.0	0.25		FALSE
chr4	139617094	C	A	47.51	0,0	7,5	0.950525	3,0	4,5	0.0,0.0	0.429,0.0	-0.214		FALSE	A-rich	LTR/ERVL-MaLR
chr10	128800569	A	G	108.2	1,1	10,7	0.952453	3,2	2,8	0.091,0.125	0.6,0.2	-0.292		FALSE	B1_Mur3	LTR/ERVL-MaLR
chr11	96266756	G	A	73.24	4,1	8,8	0.954427	0,0	6,6	0.333,0.111	0.0,0.0	0.222		FALSE	(A)n	LTR/ERVL-MaLR
chr1	173977345	A	G	802.94	13,4	9,9	0.95473	4,8	16,16	0.591,0.308	0.2,0.333	0.183	.	FALSE
chr2	121544339	A	G	179.05	3,1	5,6	0.955524	2,3	3,2	0.375,0.143	0.4,0.6	-0.241		FALSE	RMER4A	LTR/ERVL-MaLR
chr4	141601597	A	T	314.05	4,8	6,6	0.956762	1,2	4,4	0.4,0.571	0.2,0.333	0.219		FALSE
chr3	54712103	C	T	146.96	1,0	5,8	0.957462	3,3	7,7	0.167,0.0	0.3,0.3	-0.217		FALSE
chr10	117348275	A	G	43.17	0,0	5,6	0.957698	2,1	4,5	0.0,0.0	0.333,0.167	-0.25		FALSE	A-rich	LTR/ERVL-MaLR
chr12	48300862	C	T	259.97	2,2	2,5	0.9577	3,3	3,1	0.5,0.286	0.5,0.75	-0.232		FALSE	(TTTCC)n	LTR/ERVL-MaLR
chr15	75085816	C	T	190.21	2,1	5,7	0.95776	3,3	4,4	0.286,0.125	0.429,0.429	-0.223		FALSE
chr5	136936678	T	A	270.95	2,2	6,6	0.960001	4,5	4,6	0.25,0.25	0.5,0.455	-0.227		FALSE
GL456216.1	13287	A	T	128.24	2,3	4,4	0.963933	1,1	4,7	0.333,0.429	0.2,0.125	0.218		FALSE
chr17	94775097	G	A	538.92	7,0	7,9	0.966661	4,8	5,6	0.5,0.0	0.444,0.571	-0.258		FALSE
chr15	78524812	A	G	246.95	2,10	9,7	0.96686	2,2	7,8	0.182,0.588	0.222,0.2	0.174		FALSE	G-rich	LTR/ERVL-MaLR
chr4	141601601	C	G	529.94	6,9	6,6	0.969388	2,2	4,4	0.5,0.6	0.333,0.333	0.217		FALSE	(CTG)n	LTR/ERVL-MaLR
chr2	121493938	C	T	293.97	3,5	4,3	0.970639	1,3	4,5	0.429,0.625	0.2,0.375	0.239	.	FALSE	B1_Mus1	LTR/ERVL-MaLR
chr3	96624315	A	G	115.32	1,1	5,8	0.971681	2,2	1,6	0.167,0.111	0.667,0.25	-0.319		FALSE	B1F	LTR/ERVL-MaLR
chr2	104828724	T	A	125.01	2,0	4,6	0.972617	2,2	4,2	0.333,0.0	0.333,0.5	-0.25		FALSE
chr5	72513912	A	C	518.94	4,3	5,5	0.973607	3,9	2,5	0.444,0.375	0.6,0.643	-0.212		FALSE
chr11	100850456	C	G	140.37	2,6	11,11	0.974308	1,0	8,12	0.154,0.353	0.111,0.0	0.198		FALSE	(CGCT)n	LTR/ERVL-MaLR
chrY	90734935	C	G	410.94	3,2	5,2	0.97456	6,3	2,3	0.375,0.5	0.75,0.5	-0.188		FALSE	IMPB_01	LTR/ERVL-MaLR
chr11	80456319	T	G	229.13	4,4	10,5	0.975358	1,2	10,10	0.286,0.444	0.091,0.167	0.236		FALSE
chr7	81024641	A	C	365.96	3,4	3,4	0.976772	3,5	1,2	0.5,0.5	0.75,0.714	-0.232		FALSE
chr15	99212507	C	T	187.9	4,4	12,7	0.979424	2,0	9,14	0.25,0.364	0.182,0.0	0.216		FALSE	(T)n	LTR/ERVL-MaLR
chr1	91116890	A	T	46.96	2,2	6,7	0.980247	0,0	7,8	0.25,0.222	0.0,0.0	0.236		FALSE
chr7	99478614	A	G	475.03	4,4	2,4	0.981491	3,5	1,1	0.667,0.5	0.75,0.833	-0.208		FALSE	(A)n	LTR/ERVL-MaLR
chr2	102812538	T	G	154.11	1,1	4,4	0.981491	3,3	2,6	0.2,0.2	0.6,0.333	-0.267		FALSE	(T)n	LTR/ERVL-MaLR
chr9	96322151	T	A	425.58	5,3	3,7	0.981671	2,6	3,1	0.625,0.3	0.4,0.857	-0.166		FALSE
chr2	155421715	T	C	384.94	5,5	6,6	0.982764	2,4	9,10	0.455,0.455	0.182,0.286	0.221		FALSE	(GCTGCT)n	LTR/ERVL-MaLR
chr4	103565227	T	A	183.93	4,3	6,6	0.982766	1,2	11,6	0.4,0.333	0.083,0.25	0.2		FALSE
chr10	79995348	A	C	966.94	5,6	14,14	0.983093	9,16	8,18	0.263,0.3	0.529,0.471	-0.218		FALSE	A-rich	LTR/ERVL-MaLR
chr17	35266819	C	T	134.13	1,1	11,10	0.983194	5,2	5,11	0.083,0.091	0.5,0.154	-0.24	.	FALSE
chr16	15769921	T	G	329.7	1,5	2,8	0.983481	3,3	0,4	0.333,0.385	1.0,0.429	-0.355		FALSE
GL456216.1	16053	G	C	404.12	1,5	2,4	0.983508	5,3	0,3	0.333,0.556	1.0,0.5	-0.306		FALSE
chr12	108888467	C	G	981.94	8,7	19,19	0.986514	11,13	10,15	0.296,0.269	0.524,0.464	-0.211		FALSE
chr2	76383546	T	C	88.91	0,0	11,9	0.989459	3,2	9,8	0.0,0.0	0.25,0.2	-0.225		FALSE	(T)n	LTR/ERVL-MaLR
chr6	47796268	G	A	352.94	4,2	7,6	0.990039	5,3	5,2	0.364,0.25	0.5,0.6	-0.243		FALSE	A-rich	LTR/ERVL-MaLR
chr8	85057098	A	T	212.95	5,4	9,11	0.991165	1,1	5,14	0.357,0.267	0.167,0.067	0.195		FALSE
chr4	141576992	T	G	549.94	7,8	12,7	0.992822	3,3	10,10	0.368,0.533	0.231,0.231	0.22		FALSE	B3	LTR/ERVL-MaLR
chrY	90813662	A	T	453.98	2,4	3,2	0.995626	4,6	1,2	0.4,0.667	0.8,0.75	-0.242		FALSE	IMPB_01	LTR/ERVL-MaLR
chr1	171601306	T	G	731.94	6,3	5,4	0.995981	6,9	2,4	0.545,0.429	0.75,0.692	-0.234		FALSE
chr8	120489060	C	T	60.38	1,1	9,7	0.999645	3,1	2,6	0.1,0.125	0.6,0.143	-0.259		FALSE
chr1	5083337	C	G	677.52	7,4	0,0	1	4,6	0,0	1.0,1.0	1.0,1.0	0	rs239785253	FALSE
chr1	5095686	C	T	3335.35	26,29	0,0	1	21,21	0,0	1.0,1.0	1.0,1.0	0	rs13471444	FALSE
chr1	5124338	A	G	3016.35	24,24	0,0	1	15,21	0,0	1.0,1.0	1.0,1.0	0	rs13475703	FALSE
chr1	6240127	A	T	1150.37	8,8	0,0	1	8,9	0,0	1.0,1.0	1.0,1.0	0	rs31844692	FALSE
chr1	6248461	C	T	1758.36	13,13	0,0	1	9,14	0,0	1.0,1.0	1.0,1.0	0	rs47980705	FALSE
chr1	6249843	A	T	925.41	6,9	0,0	1	5,8	0,0	1.0,1.0	1.0,1.0	0	rs13463778	FALSE
chr1	6249969	T	G	1089.46	4,10	0,0	1	5,12	0,0	1.0,1.0	1.0,1.0	0	rs13463777	FALSE
chr1	9687691	T	G	304.27	6,4	3,7	1	3,1	4,5	0.667,0.364	0.429,0.167	0.218		FALSE
chr1	9721434	C	T	1116.38	6,9	0,0	1	7,12	0,0	1.0,1.0	1.0,1.0	0	rs30802325	FALSE
chr1	9722140	T	A	1362.36	9,9	0,0	1	13,9	0,0	1.0,1.0	1.0,1.0	0	rs36273569	FALSE
chr1	9723022	A	C	1610.36	15,11	0,0	1	8,11	0,0	1.0,1.0	1.0,1.0	0	rs32596394	FALSE
chr1	9723561	C	T	1991.35	13,15	0,0	1	12,17	0,0	1.0,1.0	1.0,1.0	0	rs31830591	FALSE
chr1	9724699	A	G	1582.36	12,14	0,0	1	9,15	0,0	1.0,1.0	1.0,1.0	0	rs3682687	FALSE
chr1	9746594	T	C	1834.36	15,15	0,0	1	11,10	0,0	1.0,1.0	1.0,1.0	0	rs31460178	FALSE
chr1	9898957	C	T	1616.37	15,16	0,0	1	6,9	0,0	1.0,1.0	1.0,1.0	0	rs13475245	FALSE
chr1	9899365	A	T	1293.37	14,10	0,0	1	7,9	0,0	1.0,1.0	1.0,1.0	0	rs13475244	FALSE
chr1	9899388	A	G	1872.36	15,14	0,0	1	11,11	0,0	1.0,1.0	1.0,1.0	0	rs13475241	FALSE
chr1	9899396	A	C	1189.38	12,13	0,0	1	6,8	0,0	1.0,1.0	1.0,1.0	0	rs13475243	FALSE
chr1	9899430	A	T	2235.36	20,22	0,0	1	10,12	0,0	1.0,1.0	1.0,1.0	0	rs13475240	FALSE
chr1	9899445	C	T	1955.36	19,19	0,0	1	10,11	0,0	1.0,1.0	1.0,1.0	0	rs13475242	FALSE
chr1	9899479	T	C	1603.36	17,10	0,0	1	8,9	0,0	1.0,1.0	1.0,1.0	0	rs13475239	FALSE
chr1	9899569	T	C	1859.35	13,14	0,0	1	14,11	0,0	1.0,1.0	1.0,1.0	0	rs13475238	FALSE
chr1	9900047	T	G	868.44	8,5	0,0	1	5,6	0,0	1.0,1.0	1.0,1.0	0	rs222495469	FALSE
chr1	9900048	C	A	858.44	8,5	0,0	1	5,6	0,0	1.0,1.0	1.0,1.0	0	rs248771283	FALSE
chr1	9900051	C	T	975.39	8,6	0,0	1	7,7	0,0	1.0,1.0	1.0,1.0	0	rs263281071	FALSE
chr1	9900096	A	G	1454.36	9,15	0,0	1	8,10	0,0	1.0,1.0	1.0,1.0	0	rs39624579	FALSE
chr1	9900124	C	T	938.39	7,8	0,0	1	7,6	0,0	1.0,1.0	1.0,1.0	0	rs37105509	FALSE
chr1	9900222	G	A	1479.37	16,13	0,0	1	6,10	0,0	1.0,1.0	1.0,1.0	0	rs37226918	FALSE
chr1	9942048	T	C	995.43	5,8	0,0	1	5,10	0,0	1.0,1.0	1.0,1.0	0	rs31859823	FALSE
chr1	9942765	A	G	952.46	4,6	0,0	1	6,10	0,0	1.0,1.0	1.0,1.0	0	rs31334695	FALSE
chr1	9943073	A	G	830.65	2,8	0,0	1	7,6	0,0	1.0,1.0	1.0,1.0	0	rs32682711	FALSE
chr1	9943426	C	T	784.48	8,4	0,0	1	6,5	0,0	1.0,1.0	1.0,1.0	0	rs31086027	FALSE
chr1	9943565	C	A	1021.41	10,9	0,0	1	5,6	0,0	1.0,1.0	1.0,1.0	0	rs32462388	FALSE
chr1	9943741	A	G	1667.36	16,11	0,0	1	11,13	0,0	1.0,1.0	1.0,1.0	0	rs32276103	FALSE
chr1	9943876	G	C	1188.37	8,9	0,0	1	8,9	0,0	1.0,1.0	1.0,1.0	0	rs30554639	FALSE
chr1	10189617	T	G	226.15	4,4	14,12	1	4,2	8,17	0.222,0.25	0.333,0.105	0.017		FALSE
chr1	13141030	T	C	316.96	3,4	4,3	1	3,1	4,4	0.429,0.571	0.429,0.2	0.186		FALSE
chr1	13142322	G	C	897.42	8,7	0,0	1	5,6	0,0	1.0,1.0	1.0,1.0	0	rs46061613	FALSE
chr1	13150819	A	G	1040.39	9,7	0,0	1	7,6	0,0	1.0,1.0	1.0,1.0	0	rs51794756	FALSE
chr1	13150862	A	G	941.4	6,6	0,0	1	9,8	0,0	1.0,1.0	1.0,1.0	0	rs47588139	FALSE
chr1	13152854	C	T	1219.39	9,12	0,0	1	10,5	0,0	1.0,1.0	1.0,1.0	0	rs244376060	FALSE
chr1	13175111	T	C	1038.43	11,9	0,0	1	8,4	0,0	1.0,1.0	1.0,1.0	0	rs31514370	FALSE
chr1	13566036	C	A	69.93	0,3	16,11	1	3,2	16,9	0.0,0.214	0.158,0.182	-0.063		FALSE	A-rich	LTR/ERVL-MaLR
chr1	13566041	A	G	365.9	0,6	14,10	1	5,4	15,9	0.0,0.375	0.25,0.308	-0.091		FALSE	A-rich	LTR/ERVL-MaLR
chr1	13566042	G	A	411.9	0,6	14,10	1	5,5	14,8	0.0,0.375	0.263,0.385	-0.136		FALSE	A-rich	LTR/ERVL-MaLR
chr1	13566047	A	G	573.94	5,6	14,10	1	6,5	13,8	0.263,0.375	0.316,0.385	-0.031		FALSE	A-rich	LTR/ERVL-MaLR
chr1	13566048	G	A	589.94	5,6	13,9	1	6,6	13,7	0.278,0.4	0.316,0.462	-0.05		FALSE	A-rich	LTR/ERVL-MaLR
chr1	13566053	A	G	625.94	5,6	14,9	1	7,5	12,7	0.263,0.4	0.368,0.417	-0.061		FALSE	A-rich	LTR/ERVL-MaLR
chr1	13566054	A	G	613.94	7,5	11,10	1	7,4	11,9	0.389,0.333	0.389,0.308	0.013		FALSE	A-rich	LTR/ERVL-MaLR
chr1	13566060	G	A	386.94	6,4	11,10	1	4,4	11,9	0.353,0.286	0.267,0.308	0.032		FALSE	A-rich	LTR/ERVL-MaLR
chr1	13566061	A	G	447.94	6,4	11,10	1	4,4	11,9	0.353,0.286	0.267,0.308	0.032		FALSE	A-rich	LTR/ERVL-MaLR
chr1	13566065	G	A	229.95	5,3	13,11	1	2,3	11,11	0.278,0.214	0.154,0.214	0.062		FALSE	A-rich	LTR/ERVL-MaLR
chr1	13625010	T	C	30.72	0,1	12,9	1	0,2	4,4	0.0,0.1	0.0,0.333	-0.117		FALSE	B2_Mm2	LTR/ERVL-MaLR
chr1	13625015	T	C	291.95	5,2	7,8	1	3,2	1,5	0.417,0.2	0.75,0.286	-0.21		FALSE	B2_Mm2	LTR/ERVL-MaLR
chr1	13625036	T	C	63.13	1,1	5,4	1	2,0	1,7	0.167,0.2	0.667,0.0	-0.15		FALSE	B2_Mm2	LTR/ERVL-MaLR
chr1	13650857	T	A	1119.64	9,6	0,0	1	8,12	0,1	1.0,1.0	1.0,0.923	0.038	rs13468359	FALSE
chr1	13650863	A	G	1062.38	9,6	0,0	1	8,12	0,0	1.0,1.0	1.0,1.0	0	rs13468360	FALSE
chr1	15805911	T	C	1100.36	9,10	0,0	1	9,11	0,0	1.0,1.0	1.0,1.0	0	rs13475079	FALSE
chr1	16105748	A	C	181.05	2,3	5,2	1	1,3	5,1	0.286,0.6	0.167,0.75	-0.015	rs227923913	FALSE	(GGAC)n	LTR/ERVL-MaLR
chr1	16105752	A	C	372.06	5,2	2,3	1	6,1	1,2	0.714,0.4	0.857,0.333	-0.038		FALSE	(GGAC)n	LTR/ERVL-MaLR
chr1	16132513	T	C	736.46	6,6	0,0	1	4,8	0,0	1.0,1.0	1.0,1.0	0	rs50359431	FALSE
chr1	16133165	C	T	176.34	1,2	3,10	1	0,5	4,6	0.25,0.167	0.0,0.455	-0.019	rs52040298	FALSE
chr1	16345414	A	T	427.94	6,3	11,8	1	4,4	5,8	0.353,0.273	0.444,0.333	-0.076		FALSE	GA-rich	LTR/ERVL-MaLR
chr1	16643011	C	A	1006.38	8,8	0,0	1	6,8	0,0	1.0,1.0	1.0,1.0	0	rs32099007	FALSE
chr1	16647967	G	T	3049.35	24,22	0,0	1	21,26	0,0	1.0,1.0	1.0,1.0	0	rs13475743	FALSE
chr1	16665448	C	G	2538.36	17,18	0,1	1	17,21	0,0	1.0,0.947	1.0,1.0	-0.026	rs47851490	FALSE
chr1	16667687	A	G	3024.35	21,22	0,0	1	18,22	0,0	1.0,1.0	1.0,1.0	0	rs47010824	FALSE
chr1	16677659	G	T	2573.36	19,18	0,1	1	20,23	0,0	1.0,0.947	1.0,1.0	-0.026	rs46635941	FALSE	ID_B1	LTR/ERVL-MaLR
chr1	16767363	G	T	1100.37	8,7	0,0	1	10,8	0,0	1.0,1.0	1.0,1.0	0	.	FALSE	PB1D9	LTR/ERVL-MaLR
chr1	19037623	T	G	692.51	4,6	0,0	1	5,5	0,0	1.0,1.0	1.0,1.0	0		FALSE
chr1	20200552	C	T	771.47	4,6	0,0	1	6,6	0,0	1.0,1.0	1.0,1.0	0	rs31795842	FALSE
chr1	20391481	C	T	750.48	6,4	0,0	1	5,8	0,0	1.0,1.0	1.0,1.0	0	rs32143854	FALSE
chr1	20509040	C	T	776.52	3,7	0,0	1	6,8	0,0	1.0,1.0	1.0,1.0	0	rs50119313	FALSE
chr1	20520157	G	C	850.18	5,7	1,0	1	6,10	0,0	0.833,1.0	1.0,1.0	-0.083	rs45850473	FALSE
chr1	20520263	T	G	906.44	5,5	0,0	1	6,13	0,0	1.0,1.0	1.0,1.0	0	rs49050136	FALSE
chr1	20522938	A	G	1856.36	15,13	0,0	1	11,12	0,0	1.0,1.0	1.0,1.0	0	rs32677459	FALSE
chr1	20522979	T	C	1075.38	7,7	0,0	1	8,8	0,0	1.0,1.0	1.0,1.0	0	rs32600399	FALSE
chr1	20523019	A	G	1284.38	7,7	0,0	1	8,17	0,0	1.0,1.0	1.0,1.0	0	rs33860314	FALSE
chr1	20523125	G	A	1331.38	6,8	0,0	1	11,12	0,0	1.0,1.0	1.0,1.0	0	rs32811907	FALSE
chr1	20523313	T	C	1585.37	14,9	0,0	1	7,14	0,0	1.0,1.0	1.0,1.0	0	rs32401568	FALSE
chr1	20523319	G	A	1513.36	13,12	0,0	1	7,13	0,0	1.0,1.0	1.0,1.0	0	rs32019986	FALSE
chr1	20523440	A	T	963.39	9,6	0,0	1	7,7	0,0	1.0,1.0	1.0,1.0	0	rs30786780	FALSE
chr1	20523851	G	A	900.38	7,8	0,0	1	7,7	0,0	1.0,1.0	1.0,1.0	0	rs31419916	FALSE
chr1	20523855	A	G	1124.38	8,8	0,0	1	7,8	0,0	1.0,1.0	1.0,1.0	0	rs31188417	FALSE
chr1	20523967	C	T	1510.36	14,11	0,0	1	7,13	0,0	1.0,1.0	1.0,1.0	0	rs31831116	FALSE
chr1	20524097	A	G	1079.39	7,8	0,0	1	10,6	0,0	1.0,1.0	1.0,1.0	0	rs32289360	FALSE
chr1	20524250	C	T	1235.37	8,10	0,0	1	8,9	0,0	1.0,1.0	1.0,1.0	0	rs46211200	FALSE
chr1	20534578	A	G	960.78	11,7	0,0	1	6,8	1,0	1.0,1.0	0.857,1.0	0.071	rs32769845	FALSE
chr1	20547347	G	T	1419.36	10,12	0,0	1	8,13	0,0	1.0,1.0	1.0,1.0	0	rs31136562	FALSE
chr1	20549788	A	G	1037.39	6,6	0,0	1	10,10	0,0	1.0,1.0	1.0,1.0	0	rs47546079	FALSE
chr1	20553472	G	T	1082.36	8,10	0,0	1	11,8	0,0	1.0,1.0	1.0,1.0	0	rs47703942	FALSE
chr1	20555140	C	T	1072.4	5,8	0,0	1	8,10	0,0	1.0,1.0	1.0,1.0	0	rs45762253	FALSE
chr1	20558674	G	A	1972.62	14,12	0,1	1	17,17	0,0	1.0,0.923	1.0,1.0	-0.038	rs31610867	FALSE
chr1	20558708	T	G	1832.36	11,11	0,0	1	15,14	0,0	1.0,1.0	1.0,1.0	0	rs46344339	FALSE
chr1	20559437	C	T	1711.36	11,13	0,0	1	12,16	0,0	1.0,1.0	1.0,1.0	0	rs49438689	FALSE
chr1	20559450	A	G	1880.36	10,11	0,0	1	14,17	0,0	1.0,1.0	1.0,1.0	0	rs49722280	FALSE
chr1	20559474	A	G	1524.37	10,6	0,0	1	10,16	0,0	1.0,1.0	1.0,1.0	0	rs49844679	FALSE
chr1	20559475	G	T	1453.37	10,6	0,0	1	10,16	0,0	1.0,1.0	1.0,1.0	0	.	FALSE
chr1	20559489	G	T	1186.42	12,5	0,0	1	5,12	0,0	1.0,1.0	1.0,1.0	0	rs49291157	FALSE
chr1	20559537	C	T	1511.36	10,10	0,0	1	9,13	0,0	1.0,1.0	1.0,1.0	0	rs50654462	FALSE
chr1	20559543	G	A	1410.36	10,10	0,0	1	9,12	0,0	1.0,1.0	1.0,1.0	0	rs51906843	FALSE
chr1	20562376	A	G	956.4	7,5	0,0	1	8,10	0,0	1.0,1.0	1.0,1.0	0	rs45702880	FALSE
chr1	20562472	C	A	1142.38	6,10	0,0	1	9,8	0,0	1.0,1.0	1.0,1.0	0	rs49683277	FALSE
chr1	20563652	T	C	1346.39	9,10	0,0	1	5,14	0,0	1.0,1.0	1.0,1.0	0	rs32802332	FALSE
chr1	20565626	A	G	2284.35	16,16	0,0	1	19,19	0,0	1.0,1.0	1.0,1.0	0	rs107880006	FALSE
chr1	20613423	T	C	1544.36	8,11	0,0	1	10,18	0,0	1.0,1.0	1.0,1.0	0	rs45640624	FALSE
chr1	20613452	A	T	2258.35	13,15	0,0	1	15,20	0,0	1.0,1.0	1.0,1.0	0	rs49613655	FALSE
chr1	20615385	T	G	1082.39	6,10	0,0	1	6,9	0,0	1.0,1.0	1.0,1.0	0	rs51381653	FALSE
chr1	20615387	T	C	1079.17	6,10	1,0	1	6,9	0,0	0.857,1.0	1.0,1.0	-0.071	rs45747618	FALSE
chr1	20803041	G	C	2415.35	19,17	0,0	1	12,20	0,0	1.0,1.0	1.0,1.0	0	rs32594390	FALSE
chr1	20803084	T	C	3547.35	23,26	0,0	1	24,26	0,0	1.0,1.0	1.0,1.0	0	rs31045156	FALSE
chr1	20803111	C	T	2774.35	19,19	0,0	1	20,19	0,0	1.0,1.0	1.0,1.0	0	rs32613422	FALSE
chr1	20803268	G	T	1168.94	10,10	4,5	1	11,9	4,7	0.714,0.667	0.733,0.563	0.043		FALSE
chr1	20803367	G	A	3067.35	24,24	0,0	1	21,17	0,0	1.0,1.0	1.0,1.0	0	rs31417397	FALSE
chr1	20803546	C	A	3449.35	28,24	0,0	1	22,31	0,1	1.0,1.0	1.0,0.969	0.016	rs32572048	FALSE
chr1	20810101	C	A	5243.35	36,39	0,0	1	42,37	0,0	1.0,1.0	1.0,1.0	0	rs31543018	FALSE
chr1	20810215	C	G	2512.35	17,19	0,0	1	19,23	0,0	1.0,1.0	1.0,1.0	0	rs32519568	FALSE
chr1	20812016	C	T	3373.35	25,21	1,0	1	22,30	0,0	0.962,1.0	1.0,1.0	-0.019	rs31367589	FALSE
chr1	20814805	A	G	2667.35	23,19	0,0	1	16,25	0,0	1.0,1.0	1.0,1.0	0	rs4222183	FALSE
chr1	20814811	A	G	2726.35	24,20	0,0	1	15,26	0,0	1.0,1.0	1.0,1.0	0	rs4222184	FALSE
chr1	20814871	A	G	3697.35	25,27	0,0	1	27,32	0,0	1.0,1.0	1.0,1.0	0	rs51922726	FALSE
chr1	20817310	G	A	4038.35	31,30	0,0	1	34,27	0,0	1.0,1.0	1.0,1.0	0	rs37607963	FALSE
chr1	20817819	G	A	908.94	10,6	17,24	1	10,11	17,21	0.37,0.2	0.37,0.344	-0.072		FALSE
chr1	20817855	A	G	3828.35	33,26	0,0	1	26,28	0,0	1.0,1.0	1.0,1.0	0	rs32785283	FALSE
chr1	20996405	C	A	969.45	7,6	0,0	1	4,12	0,0	1.0,1.0	1.0,1.0	0	rs36909417	FALSE
chr1	20996522	T	G	146.95	2,3	3,5	1	2,3	4,4	0.4,0.375	0.333,0.429	0.007	.	FALSE
chr1	20996532	C	T	57.3	2,3	6,6	1	0,1	5,7	0.25,0.333	0.0,0.125	0.229		FALSE
chr1	20997853	G	A	1155.38	10,8	0,0	1	6,10	0,0	1.0,1.0	1.0,1.0	0	rs36330274	FALSE
chr1	20997925	A	G	861.43	10,5	0,0	1	5,8	0,0	1.0,1.0	1.0,1.0	0	rs47428366	FALSE
chr1	20997926	A	G	940.43	10,5	0,0	1	5,8	0,0	1.0,1.0	1.0,1.0	0	rs46992712	FALSE
chr1	20997976	G	T	1654.36	13,10	0,0	1	15,12	0,0	1.0,1.0	1.0,1.0	0	rs38813843	FALSE
chr1	20997998	A	C	2028.35	17,12	0,0	1	14,16	0,0	1.0,1.0	1.0,1.0	0	rs37594911	FALSE
chr1	20998143	T	C	1339.38	13,6	0,0	1	10,8	0,0	1.0,1.0	1.0,1.0	0	rs39312933	FALSE
chr1	20998162	G	A	1240.37	11,8	0,0	1	9,8	0,0	1.0,1.0	1.0,1.0	0	rs36538891	FALSE
chr1	20998206	T	G	1173.37	7,11	0,0	1	7,11	0,0	1.0,1.0	1.0,1.0	0	rs37510613	FALSE
chr1	20998450	G	A	1284	8,10	0,0	1	11,12	1,0	1.0,1.0	0.917,1.0	0.042	rs50189260	FALSE
chr1	20998504	T	A	1268.39	8,5	0,0	1	9,15	0,0	1.0,1.0	1.0,1.0	0	rs36973156	FALSE
chr1	20998756	G	A	1801.36	9,17	0,0	1	12,17	0,0	1.0,1.0	1.0,1.0	0	rs31874085	FALSE
chr1	20999226	G	C	118.93	3,0	3,8	1	2,0	1,11	0.5,0.0	0.667,0.0	-0.083		FALSE
chr1	21001169	G	A	45.05	2,0	8,5	1	3,0	11,9	0.2,0.0	0.214,0.0	-0.007	.	FALSE	GA-rich	LTR/ERVL-MaLR
chr1	21001182	G	A	195.96	2,1	4,3	1	2,3	4,2	0.333,0.25	0.333,0.6	-0.175		FALSE	GA-rich	LTR/ERVL-MaLR
chr1	21001189	G	A	662.2	6,5	0,0	1	7,3	1,0	1.0,1.0	0.875,1.0	0.063	.	FALSE	GA-rich	LTR/ERVL-MaLR
chr1	21001265	G	A	540.94	3,3	7,4	1	6,8	8,5	0.3,0.429	0.429,0.615	-0.158		FALSE	(AGG)n	LTR/ERVL-MaLR
chr1	21005575	G	A	1526.36	10,10	0,0	1	11,14	0,0	1.0,1.0	1.0,1.0	0	rs32390150	FALSE
chr1	21005626	T	G	1816.36	15,16	0,0	1	10,15	0,0	1.0,1.0	1.0,1.0	0	rs50984032	FALSE
chr1	21006207	T	A	1578.36	10,9	0,0	1	10,16	0,0	1.0,1.0	1.0,1.0	0	rs32035607	FALSE
chr1	23846453	C	A	1411.37	11,9	0,0	1	6,15	0,0	1.0,1.0	1.0,1.0	0	rs37321826	FALSE
chr1	23846558	A	G	2691.35	17,20	0,0	1	23,21	0,0	1.0,1.0	1.0,1.0	0	rs37666613	FALSE
chr1	23853450	T	C	2746.35	21,17	0,0	1	19,20	0,0	1.0,1.0	1.0,1.0	0	rs37267657	FALSE
chr1	23996242	G	C	1722.36	14,15	0,0	1	7,12	0,0	1.0,1.0	1.0,1.0	0	rs4222217	FALSE
chr1	24003167	C	G	1487.36	12,14	0,0	1	9,13	0,0	1.0,1.0	1.0,1.0	0	rs36918303	FALSE
chr1	24003179	G	A	2520.35	16,21	0,0	1	15,17	0,0	1.0,1.0	1.0,1.0	0	rs13463024	FALSE
chr1	24012223	C	T	1206.4	11,12	0,0	1	5,7	0,0	1.0,1.0	1.0,1.0	0	rs32219258	FALSE
chr1	24057231	C	T	965.41	8,8	0,0	1	5,6	0,0	1.0,1.0	1.0,1.0	0	rs30562563	FALSE
chr1	24057236	C	T	832.43	6,7	0,0	1	5,6	0,0	1.0,1.0	1.0,1.0	0	rs31386554	FALSE
chr1	24744268	T	C	1440.36	12,11	0,0	1	8,12	0,0	1.0,1.0	1.0,1.0	0	rs220149720	FALSE
chr1	24744280	A	G	1237.37	11,11	0,0	1	7,8	0,0	1.0,1.0	1.0,1.0	0	rs252862036	FALSE
chr1	24746867	C	T	2470.42	22,17	0,2	1	16,18	0,0	1.0,0.895	1.0,1.0	-0.053	rs235835142	FALSE
chr1	24763426	G	C	889.47	9,5	0,0	1	4,7	0,0	1.0,1.0	1.0,1.0	0	rs32406886	FALSE
chr1	24764588	C	G	977.44	11,6	0,0	1	5,5	0,0	1.0,1.0	1.0,1.0	0	rs32409646	FALSE
chr1	24766079	G	T	932.41	7,8	0,0	1	5,7	0,0	1.0,1.0	1.0,1.0	0	rs32411167	FALSE
chr1	24766085	T	C	679.47	5,9	0,0	1	4,7	0,0	1.0,1.0	1.0,1.0	0	rs248823332	FALSE
chr1	24766120	A	T	815.42	6,7	0,0	1	7,5	0,0	1.0,1.0	1.0,1.0	0	rs32411173	FALSE
chr1	30941352	C	T	944.5	7,8	0,0	1	9,3	0,0	1.0,1.0	1.0,1.0	0	rs13470150	FALSE
chr1	33453865	C	G	255.94	4,3	5,4	1	2,3	5,5	0.444,0.429	0.286,0.375	0.106		FALSE
chr1	33453869	A	C	331.94	3,2	4,3	1	3,4	2,3	0.429,0.4	0.6,0.571	-0.171		FALSE
chr1	33454246	C	T	333.96	2,4	13,10	1	6,4	7,12	0.133,0.286	0.462,0.25	-0.146		FALSE
chr1	33512088	A	G	1388.36	12,11	0,0	1	9,11	0,0	1.0,1.0	1.0,1.0	0	rs31590327	FALSE
chr1	33739273	A	G	1057.4	7,9	0,0	1	5,10	0,0	1.0,1.0	1.0,1.0	0	rs32309732	FALSE
chr1	33739671	G	A	920.41	7,5	0,0	1	7,9	0,0	1.0,1.0	1.0,1.0	0	rs31333254	FALSE
chr1	33739886	G	A	1089.38	7,9	0,0	1	9,7	0,0	1.0,1.0	1.0,1.0	0	rs248056954	FALSE
chr1	33740032	A	C	1598.35	14,13	0,0	1	13,11	0,0	1.0,1.0	1.0,1.0	0	rs31875027	FALSE
chr1	33740146	A	C	899.44	7,7	0,0	1	4,9	0,0	1.0,1.0	1.0,1.0	0	rs30495026	FALSE
chr1	33740278	C	T	1620.36	16,10	0,0	1	9,12	0,0	1.0,1.0	1.0,1.0	0	rs36701281	FALSE
chr1	33740632	C	T	1353.37	8,7	0,0	1	10,16	0,0	1.0,1.0	1.0,1.0	0	rs31382761	FALSE
chr1	33745619	T	C	1719.36	9,11	0,0	1	12,16	0,0	1.0,1.0	1.0,1.0	0	rs38103328	FALSE
chr1	33745742	G	A	2464.35	13,15	0,0	1	20,22	0,0	1.0,1.0	1.0,1.0	0	.	FALSE
chr1	33745853	G	A	2729.79	14,16	2,0	1	23,25	0,0	0.875,1.0	1.0,1.0	-0.063	rs38477390	FALSE
chr1	33745887	G	T	3202.64	22,25	0,0	1	22,26	0,0	1.0,1.0	1.0,1.0	0	rs234672612	FALSE
chr1	33745888	C	T	3197.42	22,25	0,0	1	21,27	1,0	1.0,1.0	0.955,1.0	0.023	rs246774262	FALSE
chr1	33745995	A	G	296.94	4,7	26,25	1	5,7	37,37	0.133,0.219	0.119,0.159	0.037		FALSE
chr1	33745999	A	C	585.94	4,9	26,23	1	7,9	36,35	0.133,0.281	0.163,0.205	0.024		FALSE
chr1	33746001	C	T	533.94	4,9	25,21	1	7,9	35,35	0.138,0.3	0.167,0.205	0.033		FALSE
chr1	33746004	T	G	726.94	5,9	25,20	1	9,12	33,35	0.167,0.31	0.214,0.255	0.004		FALSE
chr1	33746031	G	A	2919.36	21,17	0,0	1	20,26	1,0	1.0,1.0	0.952,1.0	0.024	rs235521998	FALSE
chr1	33746103	T	A	3368.35	23,22	0,0	1	26,26	0,0	1.0,1.0	1.0,1.0	0	rs36421337	FALSE
chr1	33746116	C	T	3039.35	19,23	0,0	1	21,23	1,0	1.0,1.0	0.955,1.0	0.023	rs37999262	FALSE
chr1	33746135	T	C	2139.35	14,17	0,0	1	16,13	0,0	1.0,1.0	1.0,1.0	0	rs224077090	FALSE
chr1	33746137	C	T	565.94	5,8	9,9	1	5,5	11,8	0.357,0.471	0.313,0.385	0.065	rs584925125	FALSE
chr1	33746140	T	G	564.94	5,7	9,9	1	5,5	11,8	0.357,0.438	0.313,0.385	0.049	rs578933634	FALSE
chr1	33746142	C	T	1094.94	9,9	5,5	1	11,8	4,4	0.643,0.643	0.733,0.667	-0.057		FALSE
chr1	33746228	C	T	1964.35	11,13	0,0	1	19,17	0,0	1.0,1.0	1.0,1.0	0	rs37753422	FALSE
chr1	33746230	C	T	2014.35	11,13	0,0	1	19,17	0,0	1.0,1.0	1.0,1.0	0	rs251150640	FALSE
chr1	33746239	A	G	2580.35	17,18	0,0	1	24,20	0,0	1.0,1.0	1.0,1.0	0	rs237587875	FALSE
chr1	33746259	A	G	3446.35	24,23	0,0	1	26,31	0,0	1.0,1.0	1.0,1.0	0	rs38872873	FALSE
chr1	33746353	A	G	1809.35	13,11	0,0	1	16,15	0,0	1.0,1.0	1.0,1.0	0	rs265825866	FALSE
chr1	33746402	T	C	2120.36	10,12	0,0	1	16,22	0,0	1.0,1.0	1.0,1.0	0	rs36563499	FALSE
chr1	33746779	T	G	228.32	1,3	14,10	1	4,6	13,18	0.067,0.231	0.235,0.25	-0.094		FALSE
chr1	33748248	T	C	4383.35	22,30	0,0	1	34,34	0,0	1.0,1.0	1.0,1.0	0	rs37684090	FALSE
chr1	34201267	G	A	148.99	2,1	6,4	1	2,3	4,4	0.25,0.2	0.333,0.429	-0.156		FALSE
chr1	34442944	G	C	477.94	4,7	8,6	1	4,5	2,5	0.333,0.538	0.667,0.5	-0.147		FALSE
chr1	36521320	C	T	1459.37	14,7	0,0	1	9,12	0,0	1.0,1.0	1.0,1.0	0	rs32833899	FALSE
chr1	36702581	G	A	1197.94	13,7	17,23	1	10,15	19,21	0.433,0.233	0.345,0.417	-0.047		FALSE
chr1	36779127	G	A	199.01	3,4	9,4	1	2,0	4,6	0.25,0.5	0.333,0.0	0.208		FALSE
chr1	37417968	A	T	221.94	3,3	18,18	1	5,4	21,23	0.143,0.143	0.192,0.148	-0.027		FALSE	L1MB2	LTR/ERVL-MaLR
chr1	37417984	T	A	33.2	2,3	21,14	1	0,1	20,25	0.087,0.176	0.0,0.038	0.112		FALSE	L1MB2	LTR/ERVL-MaLR
chr1	38994925	C	T	3404.35	24,23	0,0	1	22,28	0,1	1.0,1.0	1.0,0.966	0.017	rs31833503	FALSE
chr1	38996207	C	T	2227.99	14,18	0,0	1	16,17	0,2	1.0,1.0	1.0,0.895	0.053	rs4222295	FALSE
chr1	38996286	T	C	3049.35	24,26	0,0	1	22,24	0,0	1.0,1.0	1.0,1.0	0	rs4222297	FALSE
chr1	39551607	G	A	47.52	1,2	10,9	1	1,2	4,12	0.091,0.182	0.2,0.143	-0.035		FALSE
chr1	42905474	A	T	407.96	6,4	4,3	1	1,4	4,4	0.6,0.571	0.2,0.5	0.236		FALSE
chr1	43786635	T	A	3143.35	19,20	0,0	1	22,26	1,0	1.0,1.0	0.957,1.0	0.022		FALSE
chr1	51478146	C	A	171.96	0,2	7,7	1	4,3	7,11	0.0,0.222	0.364,0.214	-0.178		FALSE	A-rich	LTR/ERVL-MaLR
chr1	51478148	A	C	155.96	0,2	7,7	1	4,3	8,11	0.0,0.222	0.333,0.214	-0.163		FALSE	A-rich	LTR/ERVL-MaLR
chr1	51770845	G	A	1364.36	10,9	0,0	1	11,9	0,0	1.0,1.0	1.0,1.0	0	rs33820710	FALSE
chr1	51778374	C	T	1096.39	6,6	0,0	1	9,10	0,0	1.0,1.0	1.0,1.0	0	rs33829208	FALSE
chr1	51778467	G	A	1153.37	7,9	0,0	1	10,7	0,0	1.0,1.0	1.0,1.0	0	rs31751290	FALSE
chr1	52165002	C	A	159.09	4,2	4,7	1	1,1	6,5	0.5,0.222	0.143,0.167	0.206		FALSE	(AACAA)n	LTR/ERVL-MaLR
chr1	52186073	A	G	2359.35	13,16	0,0	1	15,22	0,0	1.0,1.0	1.0,1.0	0	rs31368722	FALSE
chr1	52187729	C	T	479.94	4,5	12,10	1	7,4	7,10	0.25,0.333	0.5,0.286	-0.101		FALSE
chr1	52457892	T	A	974.32	7,11	1,2	1	6,7	0,0	0.875,0.846	1.0,1.0	-0.139	rs228353124	FALSE	(T)n	LTR/ERVL-MaLR
chr1	52490035	T	G	3631.35	21,29	0,0	1	23,26	0,0	1.0,1.0	1.0,1.0	0	rs51394696	FALSE
chr1	52490118	G	A	2982.35	22,23	0,0	1	21,19	0,0	1.0,1.0	1.0,1.0	0	rs260362968	FALSE
chr1	52656376	A	C	1912.36	15,15	0,0	1	8,16	0,0	1.0,1.0	1.0,1.0	0	rs50235579	FALSE	UCON34	LTR/ERVL-MaLR
chr1	52656389	G	A	2573.35	20,20	0,0	1	13,19	0,0	1.0,1.0	1.0,1.0	0	rs47474510	FALSE	UCON34	LTR/ERVL-MaLR
chr1	52656591	T	C	1382.37	8,13	0,0	1	7,10	0,0	1.0,1.0	1.0,1.0	0	rs51013944	FALSE
chr1	52657015	T	C	1497.37	15,12	0,0	1	7,9	0,0	1.0,1.0	1.0,1.0	0	rs48564492	FALSE
chr1	52657095	C	T	2454.35	22,17	0,0	1	11,18	0,0	1.0,1.0	1.0,1.0	0	rs49830026	FALSE
chr1	52658093	T	G	1819.36	17,13	0,0	1	9,11	0,0	1.0,1.0	1.0,1.0	0	rs245784891	FALSE
chr1	52658142	T	C	2169.35	19,15	0,0	1	11,15	0,0	1.0,1.0	1.0,1.0	0	rs265311680	FALSE	(GTGT)n	LTR/ERVL-MaLR
chr1	52663361	T	C	1527.37	13,14	0,0	1	7,8	0,0	1.0,1.0	1.0,1.0	0	rs47708825	FALSE
chr1	52708829	T	C	1189.5	9,13	0,0	1	3,8	0,0	1.0,1.0	1.0,1.0	0	rs49570407	FALSE
chr1	52788995	C	A	1020.38	8,8	0,0	1	8,6	0,0	1.0,1.0	1.0,1.0	0	rs222741737	FALSE
chr1	52789668	T	C	754.45	5,5	0,0	1	6,7	0,0	1.0,1.0	1.0,1.0	0	rs578437068	FALSE
chr1	52789971	C	T	1211.37	10,11	0,0	1	7,7	0,0	1.0,1.0	1.0,1.0	0	rs4222341	FALSE
chr1	52791711	C	T	976.41	9,10	0,0	1	5,6	0,0	1.0,1.0	1.0,1.0	0	rs32758352	FALSE
chr1	52799453	G	A	829.43	6,7	0,0	1	5,6	0,0	1.0,1.0	1.0,1.0	0	rs32753546	FALSE
chr1	52799461	A	G	663.48	5,6	0,0	1	4,7	0,0	1.0,1.0	1.0,1.0	0	rs32753544	FALSE
chr1	53755649	A	G	1000.41	7,7	0,0	1	5,9	0,0	1.0,1.0	1.0,1.0	0	rs32754664	FALSE
chr1	53755691	C	T	1188.37	11,7	0,0	1	7,9	0,0	1.0,1.0	1.0,1.0	0	rs32753920	FALSE
chr1	53756519	T	C	1606.36	14,9	0,0	1	7,15	0,0	1.0,1.0	1.0,1.0	0	rs32753917	FALSE
chr1	53756835	C	T	1135.38	10,8	0,0	1	6,10	0,0	1.0,1.0	1.0,1.0	0	rs214608528	FALSE
chr1	53757034	C	T	1945.36	16,10	0,0	1	10,19	0,0	1.0,1.0	1.0,1.0	0	rs32753915	FALSE
chr1	53757752	T	C	2470.35	20,19	0,0	1	13,18	0,0	1.0,1.0	1.0,1.0	0	rs243994442	FALSE
chr1	53764033	T	C	1567.99	13,14	0,0	1	10,9	0,1	1.0,1.0	1.0,0.9	0.05	rs248723797	FALSE
chr1	53771717	T	C	1390.5	10,7	0,0	1	3,18	0,0	1.0,1.0	1.0,1.0	0	rs32758824	FALSE
chr1	53771740	T	G	1439.36	14,12	0,0	1	9,14	0,0	1.0,1.0	1.0,1.0	0	rs13471061	FALSE
chr1	53776570	A	C	1769.36	13,12	0,0	1	11,14	0,0	1.0,1.0	1.0,1.0	0	.	FALSE
chr1	54427466	C	T	28.76	0,0	4,7	1	2,1	4,7	0.0,0.0	0.333,0.125	-0.229		FALSE
chr1	54986546	A	C	766.46	6,7	0,0	1	4,7	0,0	1.0,1.0	1.0,1.0	0	rs47302445	FALSE
chr1	54986759	T	C	857.44	5,7	0,0	1	5,7	0,0	1.0,1.0	1.0,1.0	0	rs13462359	FALSE
chr1	54990569	A	G	2691.35	20,23	0,0	1	20,22	0,0	1.0,1.0	1.0,1.0	0	rs50948058	FALSE
chr1	55006178	C	A	4432.35	30,32	0,0	1	29,37	0,0	1.0,1.0	1.0,1.0	0	rs13462361	FALSE
chr1	55014552	A	G	3475.35	23,28	0,0	1	29,25	0,0	1.0,1.0	1.0,1.0	0	rs244277414	FALSE
chr1	55014621	T	C	828.45	5,7	0,0	1	5,6	0,0	1.0,1.0	1.0,1.0	0	rs256193197	FALSE
chr1	55061302	A	G	2378.35	15,17	0,0	1	16,18	0,0	1.0,1.0	1.0,1.0	0	rs48410049	FALSE
chr1	55061320	G	A	1169.37	8,8	0,0	1	8,9	0,0	1.0,1.0	1.0,1.0	0	rs48063654	FALSE
chr1	55061353	G	A	700.9	6,5	0,0	1	5,6	1,0	1.0,1.0	0.833,1.0	0.083	rs260903981	FALSE
chr1	55061359	T	C	1037.38	8,7	0,0	1	7,7	0,0	1.0,1.0	1.0,1.0	0	rs48513030	FALSE
chr1	55071924	T	C	2523.35	20,19	0,0	1	17,22	0,0	1.0,1.0	1.0,1.0	0	rs50985233	FALSE
chr1	55072484	G	A	956.41	8,6	0,0	1	5,10	0,0	1.0,1.0	1.0,1.0	0	rs4222356	FALSE
chr1	55128701	A	G	961.45	8,4	0,0	1	9,6	0,0	1.0,1.0	1.0,1.0	0		FALSE
chr1	55154116	G	A	264.94	3,3	5,5	1	3,3	7,5	0.375,0.375	0.3,0.375	0.037	.	FALSE	(A)n	LTR/ERVL-MaLR
chr1	55239184	C	T	620.03	7,3	0,0	1	9,1	0,0	1.0,1.0	1.0,1.0	0	rs32791051	FALSE
chr1	57383985	G	A	895.41	9,6	0,0	1	8,5	0,0	1.0,1.0	1.0,1.0	0	rs238596908	FALSE
chr1	58421104	A	T	2112.35	14,16	0,0	1	15,14	0,0	1.0,1.0	1.0,1.0	0	rs13467692	FALSE
chr1	58471071	A	T	172.93	0,4	8,2	1	2,3	3,9	0.0,0.667	0.4,0.25	0.008		FALSE
chr1	58757371	G	T	21.4	0,0	7,10	1	2,0	3,8	0.0,0.0	0.4,0.0	-0.2		FALSE
chr1	58823920	A	G	1480.36	10,8	0,0	1	9,17	0,0	1.0,1.0	1.0,1.0	0	rs32803726	FALSE
chr1	58824086	G	T	1457.36	11,11	0,0	1	8,11	0,0	1.0,1.0	1.0,1.0	0	rs3022792	FALSE
chr1	58824218	T	C	2000.35	11,16	0,0	1	20,12	0,0	1.0,1.0	1.0,1.0	0	rs3022793	FALSE
chr1	58824229	C	T	1940.36	10,17	0,0	1	18,11	0,0	1.0,1.0	1.0,1.0	0	rs3022794	FALSE
chr1	58829109	C	T	1702.36	10,12	0,0	1	11,15	0,0	1.0,1.0	1.0,1.0	0	rs32799407	FALSE
chr1	58844484	C	T	2217.35	15,15	0,0	1	18,19	0,0	1.0,1.0	1.0,1.0	0	rs4222382	FALSE
chr1	58900642	C	T	1721.36	10,17	0,0	1	8,13	0,0	1.0,1.0	1.0,1.0	0	rs3669195	FALSE
chr1	58901147	T	C	1954.36	10,17	0,0	1	10,18	0,0	1.0,1.0	1.0,1.0	0	.	FALSE
chr1	58901169	T	C	1654.36	10,13	0,0	1	8,16	0,0	1.0,1.0	1.0,1.0	0	rs13459556	FALSE
chr1	58901758	G	T	1812.36	14,17	0,0	1	11,11	0,0	1.0,1.0	1.0,1.0	0	rs13459558	FALSE
chr1	58902045	C	T	1306.38	14,6	0,0	1	7,14	0,0	1.0,1.0	1.0,1.0	0	rs31486497	FALSE
chr1	58902175	A	G	1215.37	9,13	0,0	1	7,9	0,0	1.0,1.0	1.0,1.0	0	rs220185617	FALSE
chr1	58902176	C	A	1317.37	10,12	0,0	1	7,9	0,0	1.0,1.0	1.0,1.0	0	rs235229902	FALSE
chr1	58903086	A	G	1550.36	11,13	0,0	1	14,11	0,0	1.0,1.0	1.0,1.0	0	rs32794819	FALSE
chr1	58903699	A	G	3071.35	24,25	0,0	1	23,25	0,0	1.0,1.0	1.0,1.0	0	rs13475882	FALSE
chr1	58903728	G	A	2986.36	23,27	0,0	1	18,23	1,0	1.0,1.0	0.947,1.0	0.026	rs32583581	FALSE
chr1	58903852	G	A	965.94	8,10	10,9	1	8,8	12,8	0.444,0.526	0.4,0.5	0.035		FALSE
chr1	58908566	T	C	2367.35	21,18	0,0	1	11,15	0,0	1.0,1.0	1.0,1.0	0	rs31554744	FALSE
chr1	58908662	C	T	2336.35	17,18	0,0	1	16,14	0,0	1.0,1.0	1.0,1.0	0	rs32799346	FALSE
chr1	58910004	T	C	1670.36	12,14	0,0	1	14,10	0,0	1.0,1.0	1.0,1.0	0	rs215981820	FALSE
chr1	58910240	T	C	2849.35	25,20	0,0	1	21,21	0,0	1.0,1.0	1.0,1.0	0	rs46945028	FALSE
chr1	58910242	C	T	2901.35	25,20	0,0	1	21,21	0,0	1.0,1.0	1.0,1.0	0	rs47900356	FALSE
chr1	59100849	T	C	1037.41	6,6	0,0	1	6,11	0,0	1.0,1.0	1.0,1.0	0	rs47362252	FALSE
chr1	59100988	G	A	796.46	6,4	0,0	1	6,8	0,0	1.0,1.0	1.0,1.0	0	rs36923281	FALSE
chr1	59101069	T	C	1424.87	12,8	1,0	1	10,12	0,0	0.923,1.0	1.0,1.0	-0.038	rs48196873	FALSE
chr1	59101115	C	T	1730.11	17,11	0,0	1	10,14	1,0	1.0,1.0	0.909,1.0	0.045	rs37682001	FALSE
chr1	59101146	G	T	2075.36	16,17	0,0	1	10,16	0,0	1.0,1.0	1.0,1.0	0	rs37080122	FALSE
chr1	59101159	G	T	1129.38	7,11	0,0	1	6,10	0,0	1.0,1.0	1.0,1.0	0	rs48935754	FALSE
chr1	59101169	G	A	1039.38	7,8	0,0	1	7,9	0,0	1.0,1.0	1.0,1.0	0	rs48529995	FALSE
chr1	59105640	G	A	1814.35	13,12	0,0	1	12,16	0,0	1.0,1.0	1.0,1.0	0	rs32270837	FALSE
chr1	59163126	A	G	730.57	10,4	0,0	1	3,7	0,0	1.0,1.0	1.0,1.0	0	rs37060510	FALSE
chr1	59164057	T	C	985.42	10,7	0,0	1	5,6	0,0	1.0,1.0	1.0,1.0	0	rs32640175	FALSE
chr1	59169968	T	C	1508.36	13,12	0,0	1	8,9	0,0	1.0,1.0	1.0,1.0	0	rs31498572	FALSE
chr1	59170467	G	A	844.48	4,9	0,0	1	6,5	0,0	1.0,1.0	1.0,1.0	0	rs45938263	FALSE
chr1	59170472	T	C	860.48	4,9	0,0	1	6,5	0,0	1.0,1.0	1.0,1.0	0	rs13470308	FALSE
chr1	59178631	C	T	973.46	11,8	0,0	1	3,8	1,0	1.0,1.0	0.75,1.0	0.125	rs31642340	FALSE
chr1	59186476	A	T	1177.39	9,12	0,0	1	6,6	0,0	1.0,1.0	1.0,1.0	0	rs31983999	FALSE
chr1	59196256	G	A	1060.57	7,11	1,0	1	6,8	0,0	0.875,1.0	1.0,1.0	-0.063	rs37450760	FALSE
chr1	59215245	C	T	1069.4	5,10	0,0	1	8,8	0,0	1.0,1.0	1.0,1.0	0	rs36959457	FALSE
chr1	59482534	T	C	1235.36	8,10	0,0	1	11,14	0,0	1.0,1.0	1.0,1.0	0	rs250154436	FALSE
chr1	59483868	A	G	1512.37	11,6	0,0	1	13,15	0,0	1.0,1.0	1.0,1.0	0	rs257342803	FALSE
chr1	59486142	C	T	1312.36	9,8	0,0	1	11,11	0,0	1.0,1.0	1.0,1.0	0	rs32831400	FALSE
chr1	59706714	A	G	3803.35	25,25	0,0	1	28,27	0,0	1.0,1.0	1.0,1.0	0	rs13465508	FALSE
chr1	59813694	C	G	2481.35	16,18	0,0	1	16,20	0,0	1.0,1.0	1.0,1.0	0	rs32818620	FALSE
chr1	59815329	G	A	1717.36	10,17	0,0	1	9,12	0,0	1.0,1.0	1.0,1.0	0	rs32815163	FALSE
chr1	59841492	G	A	1570.36	9,10	0,0	1	14,11	0,0	1.0,1.0	1.0,1.0	0	rs6378552	FALSE
chr1	59863843	C	A	1517.36	9,13	0,0	1	14,9	0,0	1.0,1.0	1.0,1.0	0	rs32812152	FALSE
chr1	59863926	C	A	1129.94	10,10	3,3	1	9,10	5,8	0.769,0.769	0.643,0.556	0.17		FALSE
chr1	59871174	C	A	1686.75	13,15	0,0	1	5,15	1,0	1.0,1.0	0.833,1.0	0.083	rs245442334	FALSE
chr1	59872154	C	T	1920.36	14,10	0,0	1	14,17	0,0	1.0,1.0	1.0,1.0	0	rs46375315	FALSE
chr1	59873110	A	G	1340.36	13,8	0,0	1	8,10	0,0	1.0,1.0	1.0,1.0	0	rs211887277	FALSE	B3	LTR/ERVL-MaLR
chr1	59874519	A	G	1120.37	7,7	0,0	1	10,9	0,0	1.0,1.0	1.0,1.0	0	rs13475122	FALSE
chr1	59949069	G	A	1488.39	7,9	0,0	1	16,14	1,0	1.0,1.0	0.941,1.0	0.029	rs222756646	FALSE
chr1	59949161	T	G	1439.43	8,4	0,0	1	13,16	0,0	1.0,1.0	1.0,1.0	0	rs48881012	FALSE
chr1	59982555	G	A	1087.37	6,6	0,0	1	10,10	0,1	1.0,1.0	1.0,0.909	0.045	rs46352439	FALSE
chr1	59983978	T	C	1496.37	6,11	0,0	1	11,15	0,0	1.0,1.0	1.0,1.0	0	rs13474924	FALSE
chr1	59984833	G	A	1386.36	9,12	0,0	1	9,12	0,0	1.0,1.0	1.0,1.0	0	rs49200242	FALSE
chr1	59985038	G	A	1351.36	10,9	0,0	1	11,12	0,0	1.0,1.0	1.0,1.0	0	rs48711030	FALSE
chr1	59989533	A	T	1096.41	9,5	0,0	1	6,12	0,0	1.0,1.0	1.0,1.0	0	rs223620882	FALSE
chr1	59989736	A	C	1329.37	7,7	0,0	1	9,14	0,0	1.0,1.0	1.0,1.0	0	rs46026616	FALSE
chr1	59990154	C	A	881.42	6,7	0,0	1	7,5	0,0	1.0,1.0	1.0,1.0	0	rs46372765	FALSE
chr1	59990266	A	G	1056.38	6,10	0,0	1	10,9	0,0	1.0,1.0	1.0,1.0	0	rs49783843	FALSE
chr1	60007844	G	A	1347.36	9,8	0,0	1	11,10	0,0	1.0,1.0	1.0,1.0	0	rs238143909	FALSE
chr1	60013891	G	A	982.4	5,7	0,0	1	8,10	0,0	1.0,1.0	1.0,1.0	0	rs47224771	FALSE
chr1	60078184	T	C	1707.36	14,10	0,0	1	10,14	0,0	1.0,1.0	1.0,1.0	0	rs222206234	FALSE
chr1	60278024	C	T	698.49	5,6	0,0	1	4,6	0,0	1.0,1.0	1.0,1.0	0	rs48125176	FALSE
chr1	60329343	A	T	757.68	9,2	0,0	1	5,6	0,0	1.0,1.0	1.0,1.0	0	rs46790177	FALSE
chr1	60353053	A	G	1939.35	15,11	0,0	1	12,15	0,0	1.0,1.0	1.0,1.0	0	rs256394020	FALSE
chr1	60477773	A	C	174.94	3,2	7,10	1	4,1	9,10	0.3,0.167	0.308,0.091	0.034		FALSE
chr1	60477774	C	A	79.72	2,2	7,11	1	3,1	11,11	0.222,0.154	0.214,0.083	0.039		FALSE
chr1	60478513	T	G	31.71	1,0	5,5	1	2,0	5,3	0.167,0.0	0.286,0.0	-0.06		FALSE	B1_Mm	LTR/ERVL-MaLR
chr1	60478515	G	A	38.67	1,0	5,5	1	2,0	5,3	0.167,0.0	0.286,0.0	-0.06		FALSE	B1_Mm	LTR/ERVL-MaLR
chr1	60478516	A	T	25	1,0	5,5	1	2,0	5,3	0.167,0.0	0.286,0.0	-0.06		FALSE	B1_Mm	LTR/ERVL-MaLR
chr1	60480726	T	A	206.95	4,2	10,9	1	2,4	10,14	0.286,0.182	0.167,0.222	0.039		FALSE
chr1	60483616	C	A	141.03	2,2	3,5	1	2,1	4,3	0.4,0.286	0.333,0.25	0.051		FALSE
chr1	60485856	A	G	952.44	7,7	0,0	1	4,11	0,0	1.0,1.0	1.0,1.0	0	rs29705356	FALSE
chr1	60487712	C	T	1166.37	9,9	0,0	1	8,7	0,0	1.0,1.0	1.0,1.0	0	rs29697954	FALSE
chr1	60487935	G	A	1184.37	7,7	0,0	1	11,9	0,0	1.0,1.0	1.0,1.0	0	rs29697960	FALSE
chr1	60489266	T	G	435.98	3,5	1,3	1	7,2	2,3	0.75,0.625	0.778,0.4	0.099		FALSE	(TGG)n	LTR/ERVL-MaLR
chr1	60489268	G	C	517.7	3,5	0,3	1	7,2	3,3	1.0,0.625	0.7,0.4	0.262		FALSE	(TGG)n	LTR/ERVL-MaLR
chr1	60490310	C	T	1499.37	6,11	0,0	1	10,15	0,0	1.0,1.0	1.0,1.0	0	rs29698972	FALSE
chr1	60495482	G	A	764.55	3,8	0,0	1	5,6	0,0	1.0,1.0	1.0,1.0	0	rs255807295	FALSE
chr1	62816970	A	G	33.34	0,0	10,15	1	0,3	10,12	0.0,0.0	0.0,0.2	-0.1		FALSE	(AC)n	LTR/ERVL-MaLR
chr1	63151632	A	G	3596.35	24,25	0,0	1	24,26	0,0	1.0,1.0	1.0,1.0	0	rs13471817	FALSE
chr1	65268845	A	T	138.37	3,1	5,8	1	1,2	4,4	0.375,0.111	0.2,0.333	-0.024		FALSE
chr1	66714640	A	G	674.94	5,9	9,8	1	5,5	6,7	0.357,0.529	0.455,0.417	0.008		FALSE
chr1	67006944	T	C	348.94	4,3	17,17	1	4,5	4,15	0.19,0.15	0.5,0.25	-0.205		FALSE
chr1	72750618	T	G	641.94	7,2	4,7	1	7,6	4,6	0.636,0.222	0.636,0.5	-0.139		FALSE
chr1	74391558	C	G	302.33	2,4	4,0	1	1,4	3,4	0.333,1.0	0.25,0.5	0.292		FALSE
chr1	74397191	C	G	768.94	6,10	4,5	1	7,4	3,7	0.6,0.667	0.7,0.364	0.102		FALSE	RSINE1	LTR/ERVL-MaLR
chr1	75190391	G	C	659.94	4,8	12,17	1	3,11	18,14	0.25,0.32	0.143,0.44	-0.006		FALSE
chr1	75216292	T	G	36.2	2,2	13,18	1	2,4	14,12	0.133,0.1	0.125,0.25	-0.071		FALSE
chr1	75475490	T	C	530.94	4,6	16,14	1	6,7	9,19	0.2,0.3	0.4,0.269	-0.085		FALSE
chr1	78425302	T	C	3207.42	26,22	0,0	1	19,25	0,0	1.0,1.0	1.0,1.0	0	.	FALSE
chr1	79608211	A	G	948.7	11,9	0,0	1	5,4	1,0	1.0,1.0	0.833,1.0	0.083	rs225786627	FALSE	(AGGA)n	LTR/ERVL-MaLR
chr1	79609164	C	G	1173.4	8,12	0,0	1	5,8	0,0	1.0,1.0	1.0,1.0	0	rs30154015	FALSE
chr1	79625193	G	A	2106.36	20,18	0,0	1	10,13	0,0	1.0,1.0	1.0,1.0	0	rs30158795	FALSE
chr1	79703189	A	G	1605.36	15,11	0,0	1	7,11	0,0	1.0,1.0	1.0,1.0	0	rs45933740	FALSE
chr1	79703204	G	C	1264.38	10,9	0,0	1	6,10	0,0	1.0,1.0	1.0,1.0	0	rs30153576	FALSE
chr1	79703833	A	G	957.39	8,6	0,0	1	10,7	0,0	1.0,1.0	1.0,1.0	0	rs13468192	FALSE
chr1	79704021	G	T	808.45	7,4	0,0	1	8,6	0,0	1.0,1.0	1.0,1.0	0		FALSE	(T)n	LTR/ERVL-MaLR
chr1	79704196	T	G	1997.36	13,17	0,0	1	9,18	0,0	1.0,1.0	1.0,1.0	0	rs30153574	FALSE
chr1	79704331	G	C	1838.36	14,14	0,0	1	8,15	0,0	1.0,1.0	1.0,1.0	0	rs30160539	FALSE
chr1	79704645	A	C	1448.36	11,10	0,0	1	8,11	0,0	1.0,1.0	1.0,1.0	0	rs30160534	FALSE
chr1	79704727	C	A	2584.35	22,19	0,0	1	14,19	0,0	1.0,1.0	1.0,1.0	0	rs30159682	FALSE
chr1	79776265	C	T	1640.36	15,10	0,0	1	11,13	0,0	1.0,1.0	1.0,1.0	0	rs46379337	FALSE
chr1	79776303	A	G	2034.35	16,14	0,0	1	13,18	0,0	1.0,1.0	1.0,1.0	0	rs13472765	FALSE
chr1	79778056	C	T	2321.36	17,19	0,0	1	10,19	0,0	1.0,1.0	1.0,1.0	0	rs13475941	FALSE
chr1	79778269	G	A	1438.36	9,12	0,0	1	9,11	0,0	1.0,1.0	1.0,1.0	0	rs48058732	FALSE
chr1	79779598	T	C	2091.35	16,22	0,0	1	14,14	0,0	1.0,1.0	1.0,1.0	0	rs51599965	FALSE
chr1	79781245	G	C	2884.35	21,17	0,0	1	20,22	0,0	1.0,1.0	1.0,1.0	0	rs46176802	FALSE
chr1	82451031	T	A	48.38	3,2	11,16	1	1,0	7,12	0.214,0.111	0.125,0.0	0.1		FALSE	(T)n	LTR/ERVL-MaLR
chr1	84939372	T	G	25.98	0,1	5,8	1	2,0	4,4	0.0,0.111	0.333,0.0	-0.111		FALSE	(T)n	LTR/ERVL-MaLR
chr1	84939373	T	G	59.31	0,2	5,5	1	2,0	4,4	0.0,0.286	0.333,0.0	-0.024		FALSE	(T)n	LTR/ERVL-MaLR
chr1	85601188	G	T	41.35	0,0	9,12	1	0,3	8,6	0.0,0.0	0.0,0.333	-0.167		FALSE
chr1	86347170	T	C	34.02	2,0	6,10	1	1,0	5,7	0.25,0.0	0.167,0.0	0.042		FALSE	B2_Mm2	LTR/ERVL-MaLR
chr1	86347928	T	C	28.39	1,1	8,11	1	0,2	8,7	0.111,0.083	0.0,0.222	-0.014		FALSE	B1_Mur2	LTR/ERVL-MaLR
chr1	86348151	C	G	552.94	2,4	3,6	1	3,10	6,5	0.4,0.4	0.333,0.667	-0.1		FALSE
chr1	86543154	A	T	801.94	10,7	5,9	1	5,6	9,8	0.667,0.438	0.357,0.429	0.159		FALSE
chr1	86543155	T	G	83.23	1,1	14,13	1	4,1	9,12	0.067,0.071	0.308,0.077	-0.123		FALSE
chr1	87240037	C	T	27.54	1,2	6,5	1	0,0	9,4	0.143,0.286	0.0,0.0	0.214		FALSE
chr1	87942839	G	C	298.97	2,4	13,11	1	3,5	12,9	0.133,0.267	0.2,0.357	-0.079		FALSE
chr1	88259277	G	T	183.03	2,2	4,7	1	4,1	2,5	0.333,0.222	0.667,0.167	-0.139		FALSE
chr1	88259607	T	C	171.02	1,1	3,6	1	4,2	2,7	0.25,0.143	0.667,0.222	-0.248		FALSE
chr1	88260555	C	G	185.4	1,4	5,2	1	0,3	4,5	0.167,0.667	0.0,0.375	0.229	rs49150487	FALSE
chr1	88262588	A	T	119.11	1,1	5,3	1	1,3	4,3	0.167,0.25	0.2,0.5	-0.142		FALSE	(TGGGGG)n	LTR/ERVL-MaLR
chr1	88262589	T	G	127.02	1,1	5,3	1	1,3	4,3	0.167,0.25	0.2,0.5	-0.142		FALSE	(TGGGGG)n	LTR/ERVL-MaLR
chr1	88262939	G	C	101.1	1,1	4,5	1	3,0	3,6	0.2,0.167	0.5,0.0	-0.067	rs49905781	FALSE
chr1	88263199	C	T	671.94	4,9	13,6	1	5,8	8,10	0.235,0.6	0.385,0.444	0.003	rs47849677	FALSE
chr1	88263296	A	T	522.94	3,5	15,11	1	5,8	8,14	0.167,0.313	0.385,0.364	-0.135	rs48913740	FALSE
chr1	88263299	G	T	239.92	7,2	10,13	1	3,0	10,22	0.412,0.133	0.231,0.0	0.157	rs49502828	FALSE
chr1	88263313	T	A	503.94	6,5	4,5	1	5,4	4,8	0.6,0.5	0.556,0.333	0.106	rs49468302	FALSE
chr1	88263315	T	G	54.49	3,1	7,9	1	0,0	9,12	0.3,0.1	0.0,0.0	0.2		FALSE
chr1	88263430	C	T	245.05	5,4	15,13	1	3,2	17,18	0.25,0.235	0.15,0.1	0.118	rs47449212	FALSE
chr1	88263433	T	C	275.99	5,4	13,12	1	3,2	15,17	0.278,0.25	0.167,0.105	0.128		FALSE
chr1	88263448	T	C	169.18	5,1	7,8	1	2,1	7,10	0.417,0.111	0.222,0.091	0.107	rs50110575	FALSE
chr1	88263515	A	C	724.94	4,10	17,14	1	8,8	8,13	0.19,0.417	0.5,0.381	-0.137	rs45981244	FALSE
chr1	88263559	A	G	106.95	3,3	16,16	1	2,3	12,17	0.158,0.158	0.143,0.15	0.011	rs48694331	FALSE
chr1	88263589	T	C	1804.94	15,14	6,6	1	11,18	7,5	0.714,0.7	0.611,0.783	0.01	.	FALSE
chr1	88263598	C	T	919.94	5,11	14,9	1	5,13	10,10	0.263,0.55	0.333,0.565	-0.043	rs13472326	FALSE
chr1	88263746	C	G	1223.94	13,9	6,10	1	9,11	13,11	0.684,0.474	0.409,0.5	0.124	rs13472323	FALSE
chr1	88263795	G	C	1356.94	9,10	11,11	1	12,16	12,16	0.45,0.476	0.5,0.5	-0.037	rs51458429	FALSE
chr1	88263824	C	T	267.95	3,6	23,20	1	4,4	22,26	0.115,0.231	0.154,0.133	0.029		FALSE
chr1	88263828	G	T	212.99	3,6	21,20	1	4,3	23,26	0.125,0.231	0.148,0.103	0.052		FALSE
chr1	88263843	C	G	78.15	3,5	25,20	1	1,2	22,26	0.107,0.2	0.043,0.071	0.096		FALSE
chr1	88263984	G	A	329.17	12,2	20,23	1	3,3	26,28	0.375,0.08	0.103,0.097	0.127		FALSE
chr1	88263988	T	C	447.98	3,6	26,17	1	8,6	21,21	0.103,0.261	0.276,0.222	-0.067	.	FALSE
chr1	88264022	C	A	440.94	8,4	21,14	1	4,6	17,20	0.276,0.222	0.19,0.231	0.038	rs47429221	FALSE	PB1D11	LTR/ERVL-MaLR
chr1	88264142	G	T	114.32	2,3	26,26	1	1,6	20,19	0.071,0.103	0.048,0.24	-0.056	rs48586742	FALSE
chr1	88264193	C	A	746.94	7,10	16,11	1	6,9	16,15	0.304,0.476	0.273,0.375	0.066	.	FALSE
chr1	88264236	C	T	331.96	8,3	14,20	1	5,3	18,23	0.364,0.13	0.217,0.115	0.081	rs51312009	FALSE
chr1	88264271	A	G	1281.94	11,12	4,4	1	9,14	6,3	0.733,0.75	0.6,0.824	0.03	rs30301546	FALSE
chr1	88264286	C	T	351.94	3,3	12,13	1	4,6	8,14	0.2,0.188	0.333,0.3	-0.123	rs52010843	FALSE
chr1	88264326	G	C	470.94	4,6	12,7	1	4,4	3,10	0.25,0.462	0.571,0.286	-0.073	.	FALSE
chr1	88264376	G	A	259.91	4,8	26,25	1	4,2	22,33	0.133,0.242	0.154,0.057	0.082	rs46381394	FALSE
chr1	88264458	G	T	245.26	1,6	19,21	1	2,7	14,16	0.05,0.222	0.125,0.304	-0.079		FALSE
chr1	88264462	T	A	297.97	1,5	18,20	1	3,7	14,15	0.053,0.2	0.176,0.318	-0.121		FALSE
chr1	88264521	A	G	476.94	8,5	11,15	1	3,4	11,15	0.421,0.25	0.214,0.211	0.123	rs49167126	FALSE
chr1	88264528	T	C	101.42	3,2	16,18	1	3,1	10,17	0.158,0.1	0.231,0.056	-0.014	rs48671593	FALSE
chr1	88264562	C	T	59.92	0,3	20,20	1	4,1	16,25	0.0,0.13	0.2,0.038	-0.054	rs47952313	FALSE	ID_B1	LTR/ERVL-MaLR
chr1	88264596	T	C	246.96	2,4	14,13	1	2,5	14,9	0.125,0.235	0.125,0.357	-0.061	rs51974481	FALSE	ID_B1	LTR/ERVL-MaLR
chr1	88264655	C	A	310.94	5,3	7,10	1	4,3	7,19	0.417,0.231	0.364,0.136	0.074	rs46388632	FALSE	ID_B1	LTR/ERVL-MaLR
chr1	88264677	C	A	253.95	2,5	12,9	1	4,3	10,20	0.143,0.357	0.286,0.13	0.042	rs50198775	FALSE
chr1	88264722	C	G	40.05	2,4	18,17	1	2,2	18,26	0.1,0.19	0.1,0.071	0.06		FALSE
chr1	88264748	T	C	29.41	1,1	20,21	1	3,2	14,28	0.048,0.045	0.176,0.067	-0.075	rs46872995	FALSE
chr1	88264760	C	T	34.34	1,1	22,25	1	4,2	20,30	0.043,0.038	0.167,0.063	-0.074		FALSE
chr1	88264772	A	G	131.03	2,1	20,27	1	6,4	17,27	0.091,0.036	0.261,0.129	-0.132		FALSE
chr1	88264854	A	G	63.91	3,4	19,24	1	1,1	33,30	0.136,0.143	0.029,0.032	0.109		FALSE
chr1	88264913	G	T	33.97	1,2	19,14	1	3,2	19,22	0.05,0.125	0.136,0.083	-0.022	rs47158928	FALSE
chr1	88264914	G	A	22.02	1,2	20,16	1	3,2	18,22	0.048,0.111	0.143,0.083	-0.034		FALSE
chr1	88264977	C	T	201.52	6,2	20,27	1	2,5	21,24	0.231,0.069	0.087,0.172	0.02		FALSE
chr1	88264984	G	C	479.94	6,4	25,28	1	7,7	18,25	0.194,0.125	0.28,0.219	-0.09	rs48152886	FALSE
chr1	88265019	G	A	126.9	1,4	28,23	1	4,4	24,29	0.034,0.148	0.143,0.121	-0.041	rs49882804	FALSE
chr1	88265028	A	G	171.76	2,5	21,18	1	2,4	19,23	0.087,0.217	0.095,0.148	0.03		FALSE
chr1	88265034	G	A	261.96	4,4	13,13	1	2,5	13,16	0.235,0.235	0.133,0.238	0.05	rs51185680	FALSE
chr1	88265097	T	C	82.88	4,0	11,12	1	1,2	9,10	0.267,0.0	0.1,0.167	0		FALSE
chr1	88265108	T	C	283.94	3,3	10,8	1	4,3	6,7	0.231,0.273	0.4,0.3	-0.098		FALSE
chr1	88265122	G	A	375.94	3,3	10,9	1	8,3	8,10	0.231,0.25	0.5,0.231	-0.125	rs30301545	FALSE
chr1	88265152	G	A	74.94	0,1	19,23	1	3,5	23,22	0.0,0.042	0.115,0.185	-0.129		FALSE
chr1	88265161	G	C	26.49	3,1	13,20	1	2,0	18,21	0.188,0.048	0.1,0.0	0.068		FALSE
chr1	88265175	G	T	294.03	5,2	10,17	1	4,4	13,20	0.333,0.105	0.235,0.167	0.018		FALSE
chr1	88265185	G	A	91.02	0,2	16,15	1	0,5	15,17	0.0,0.118	0.0,0.227	-0.055	.	FALSE
chr1	88265210	C	T	405.94	5,6	10,14	1	5,4	13,19	0.333,0.3	0.278,0.174	0.091		FALSE
chr1	88265215	A	G	270.11	3,5	11,14	1	4,2	15,19	0.214,0.263	0.211,0.095	0.086		FALSE
chr1	88265217	C	T	292.27	3,6	11,13	1	4,2	15,19	0.214,0.316	0.211,0.095	0.112		FALSE
chr1	88265258	A	G	761.94	11,4	8,11	1	8,8	10,12	0.579,0.267	0.444,0.4	0.001	rs13472325	FALSE
chr1	88265271	C	A	217.94	4,3	22,14	1	4,4	19,23	0.154,0.176	0.174,0.148	0.004		FALSE
chr1	88265279	A	G	243.94	5,3	23,13	1	4,4	17,21	0.179,0.188	0.19,0.16	0.008		FALSE
chr1	88265280	G	C	280.94	5,3	23,15	1	4,4	16,21	0.179,0.167	0.2,0.16	-0.007		FALSE
chr1	88265309	C	G	459.94	6,6	11,12	1	4,5	10,13	0.353,0.333	0.286,0.278	0.061	rs50378893	FALSE
chr1	88265472	C	T	302.17	1,5	15,11	1	4,6	15,16	0.063,0.313	0.211,0.273	-0.054		FALSE
chr1	88265570	T	A	2131.94	18,18	13,11	1	17,17	10,15	0.581,0.621	0.63,0.531	0.02	rs30301544	FALSE
chr1	88265673	C	A	140.04	4,5	19,16	1	1,2	20,22	0.174,0.238	0.048,0.083	0.141		FALSE
chr1	88265846	A	C	152.46	4,2	22,21	1	4,3	21,24	0.154,0.087	0.16,0.111	-0.015	rs49199385	FALSE
chr1	88265980	T	G	1114.94	11,8	10,12	1	10,10	12,15	0.524,0.4	0.455,0.4	0.035	rs30300753	FALSE
chr1	88266046	A	C	28.96	3,3	23,20	1	1,2	19,26	0.115,0.13	0.05,0.071	0.062	rs52036859	FALSE
chr1	88266118	C	G	196.7	2,5	26,19	1	4,4	20,27	0.071,0.208	0.167,0.129	-0.008		FALSE
chr1	88266121	G	A	76.59	3,2	27,24	1	5,3	21,30	0.1,0.077	0.192,0.091	-0.053		FALSE
chr1	88266195	G	A	106.4	2,3	17,16	1	3,2	14,20	0.105,0.158	0.176,0.091	-0.002	rs46656348	FALSE
chr1	88266241	G	T	349.17	2,8	26,21	1	4,7	32,18	0.071,0.276	0.111,0.28	-0.022	rs46434295	FALSE
chr1	88266255	C	T	377.93	2,7	22,20	1	4,7	26,18	0.083,0.259	0.133,0.28	-0.035	rs50898343	FALSE
chr1	88266400	G	A	229.5	5,7	22,25	1	2,3	19,26	0.185,0.219	0.095,0.103	0.103		FALSE
chr1	88266452	C	T	124.33	1,5	19,17	1	3,2	15,24	0.05,0.227	0.167,0.077	0.017	rs50358895	FALSE
chr1	88266561	A	G	227.21	2,7	16,9	1	2,2	19,18	0.111,0.438	0.095,0.1	0.177	rs49401992	FALSE
chr1	88266592	C	A	796.94	12,5	12,16	1	6,8	14,16	0.5,0.238	0.3,0.333	0.052	rs51503559	FALSE
chr1	88266616	T	C	103.15	2,0	17,20	1	2,5	18,22	0.105,0.0	0.1,0.185	-0.09	rs45826452	FALSE
chr1	88267982	A	G	30.23	3,2	22,17	1	1,3	19,24	0.12,0.105	0.05,0.111	0.032		FALSE
chr1	88269331	T	C	157.05	3,2	14,19	1	3,5	16,19	0.176,0.095	0.158,0.208	-0.047	rs48809660	FALSE
chr1	88269401	C	T	24.08	3,1	23,23	1	2,3	22,22	0.115,0.042	0.083,0.12	-0.023	rs45645229	FALSE
chr1	88270269	A	G	264.05	2,4	18,17	1	4,6	20,21	0.1,0.19	0.167,0.222	-0.049	rs228983144	FALSE
chr1	88270274	C	T	973.94	8,8	10,14	1	10,12	15,13	0.444,0.364	0.4,0.48	-0.036	rs266217461	FALSE
chr1	88271672	C	A	310.96	3,4	7,1	1	3,2	3,2	0.3,0.8	0.5,0.5	0.05	rs51482883	FALSE	B3A	LTR/ERVL-MaLR
chr1	88271681	T	C	377.01	2,6	5,0	1	3,2	3,2	0.286,1.0	0.5,0.5	0.143	rs47707193	FALSE	B3A	LTR/ERVL-MaLR
chr1	88272730	A	G	995.94	10,9	12,13	1	9,11	16,17	0.455,0.409	0.36,0.393	0.055	rs30299923	FALSE
chr1	88272823	T	A	302.96	3,3	3,1	1	4,2	1,3	0.5,0.75	0.8,0.4	0.025		FALSE
chr1	88273110	C	T	237.97	2,2	5,5	1	1,5	3,3	0.286,0.286	0.25,0.625	-0.152	rs45856194	FALSE
chr1	88273867	G	T	175.95	2,2	4,4	1	2,3	5,6	0.333,0.333	0.286,0.333	0.024	rs48713149	FALSE
chr1	88273902	C	A	87	2,1	6,4	1	2,1	8,4	0.25,0.2	0.2,0.2	0.025		FALSE
chr1	88274432	G	A	455.13	5,4	0,4	1	1,5	4,2	1.0,0.5	0.2,0.714	0.293	rs48716621	FALSE
chr1	88274446	C	T	463.05	7,2	0,5	1	1,5	3,1	1.0,0.286	0.25,0.833	0.101	rs52047589	FALSE
chr1	88274634	T	C	482.96	2,6	1,4	1	6,2	3,1	0.667,0.6	0.667,0.667	-0.033	rs47695030	FALSE
chr1	88274657	A	C	581.94	4,7	2,2	1	5,4	5,2	0.667,0.778	0.5,0.667	0.139	rs46368426	FALSE
chr1	88274747	G	A	181.96	3,2	2,3	1	2,1	4,3	0.6,0.4	0.333,0.25	0.208		FALSE
chr1	88274928	G	A	64.77	3,1	6,8	1	0,1	9,7	0.333,0.111	0.0,0.125	0.16	rs49167476	FALSE
chr1	88274942	A	G	558.94	5,5	4,3	1	5,6	4,2	0.556,0.625	0.556,0.75	-0.063	rs50699336	FALSE
chr1	88275050	A	T	294.7	5,7	25,17	1	6,3	22,31	0.167,0.292	0.214,0.088	0.078		FALSE
chr1	88277238	T	C	1454.94	11,12	15,16	1	14,14	12,12	0.423,0.429	0.538,0.538	-0.113	rs30298182	FALSE
chr1	88277410	G	A	106.92	3,2	8,7	1	2,0	6,9	0.273,0.222	0.25,0.0	0.122	.	FALSE
chr1	88277434	A	C	213.03	4,1	6,6	1	3,1	5,4	0.4,0.143	0.375,0.2	-0.016		FALSE
chr1	88277475	A	G	1049.99	11,8	2,0	1	6,7	0,2	0.846,1.0	1.0,0.778	0.034	rs31472766	FALSE
chr1	91100603	T	C	3052.35	24,17	0,0	1	24,32	0,0	1.0,1.0	1.0,1.0	0	rs255302413	FALSE
chr1	91115186	G	A	2215.35	14,14	0,0	1	21,17	0,0	1.0,1.0	1.0,1.0	0	rs30758374	FALSE
chr1	91115247	C	A	2205.35	12,17	0,0	1	15,21	0,0	1.0,1.0	1.0,1.0	0	rs47617347	FALSE
chr1	91115352	C	T	2522.35	15,17	0,0	1	18,21	0,0	1.0,1.0	1.0,1.0	0	rs13468217	FALSE
chr1	91115366	G	A	2880.35	20,17	0,0	1	22,28	0,0	1.0,1.0	1.0,1.0	0	rs13468220	FALSE
chr1	91115378	C	G	3326.35	20,20	0,0	1	24,30	0,0	1.0,1.0	1.0,1.0	0	rs13468216	FALSE
chr1	91115402	G	A	3954.35	27,23	0,0	1	26,36	0,0	1.0,1.0	1.0,1.0	0	rs13468219	FALSE
chr1	91115665	T	C	3443.35	27,24	0,0	1	27,28	0,0	1.0,1.0	1.0,1.0	0	rs13468215	FALSE
chr1	91115722	A	G	2906.35	22,21	0,0	1	16,23	0,0	1.0,1.0	1.0,1.0	0	rs51261057	FALSE
chr1	91115860	G	A	2562.35	17,17	0,0	1	17,25	0,0	1.0,1.0	1.0,1.0	0	rs48326744	FALSE
chr1	91115879	A	G	1592.36	10,12	0,0	1	9,14	0,0	1.0,1.0	1.0,1.0	0	rs50325821	FALSE
chr1	91115900	G	C	1874.36	11,16	0,0	1	11,16	0,0	1.0,1.0	1.0,1.0	0	rs50809069	FALSE
chr1	91115920	A	T	2383.35	15,18	0,0	1	14,21	0,0	1.0,1.0	1.0,1.0	0	rs240300165	FALSE
chr1	91115923	C	T	2497.35	15,19	0,0	1	14,22	0,0	1.0,1.0	1.0,1.0	0	rs47203725	FALSE
chr1	91115934	C	A	2622.35	17,22	0,0	1	17,22	0,0	1.0,1.0	1.0,1.0	0	rs48118798	FALSE
chr1	91116362	G	C	988.38	9,7	0,0	1	6,9	0,0	1.0,1.0	1.0,1.0	0	rs13468218	FALSE
chr1	91117030	C	T	2007.35	15,14	0,0	1	13,15	0,0	1.0,1.0	1.0,1.0	0	rs13462188	FALSE
chr1	91308669	C	A	1596.36	14,13	0,0	1	11,11	0,0	1.0,1.0	1.0,1.0	0	rs31697923	FALSE
chr1	91309887	T	C	2396.35	21,19	0,0	1	17,17	0,0	1.0,1.0	1.0,1.0	0	rs32567822	FALSE
chr1	91320131	A	G	2238.36	21,21	0,0	1	10,15	0,0	1.0,1.0	1.0,1.0	0	rs51733969	FALSE
chr1	91324228	A	G	1422.36	8,13	0,0	1	12,12	0,0	1.0,1.0	1.0,1.0	0	rs48655757	FALSE	MIRc	LTR/ERVL-MaLR
chr1	91346610	C	A	386.94	6,2	3,9	1	3,4	4,4	0.667,0.182	0.429,0.5	-0.04		FALSE
chr1	91500846	C	T	1059.39	7,8	0,0	1	6,9	0,0	1.0,1.0	1.0,1.0	0	rs47229691	FALSE
chr1	91557024	A	G	250.94	3,3	4,4	1	3,2	3,6	0.429,0.429	0.5,0.25	0.054		FALSE	(TCTA)n	LTR/ERVL-MaLR
chr1	91929519	G	A	953.44	7,7	0,0	1	4,11	0,0	1.0,1.0	1.0,1.0	0	rs13474691	FALSE
chr1	91931601	T	C	881.45	7,4	0,0	1	6,8	0,0	1.0,1.0	1.0,1.0	0	rs32512116	FALSE
chr1	91931889	T	G	1022.38	9,8	0,0	1	7,7	0,0	1.0,1.0	1.0,1.0	0	rs45955824	FALSE
chr1	91931964	T	C	823.53	8,3	0,0	1	6,6	0,0	1.0,1.0	1.0,1.0	0	rs47570122	FALSE
chr1	91932721	G	A	1066.4	10,5	0,0	1	9,8	0,0	1.0,1.0	1.0,1.0	0	rs30565861	FALSE
chr1	91932784	C	T	844.66	10,6	0,0	1	4,6	0,1	1.0,1.0	1.0,0.857	0.071	rs250375044	FALSE
chr1	91933213	T	C	1253.45	8,8	0,0	1	12,11	0,1	1.0,1.0	1.0,0.917	0.042	rs6359127	FALSE
chr1	91975501	C	A	970.41	5,7	0,0	1	9,7	0,0	1.0,1.0	1.0,1.0	0	rs30711918	FALSE
chr1	91987557	G	A	755.54	3,7	0,0	1	5,7	0,0	1.0,1.0	1.0,1.0	0	rs32308140	FALSE
chr1	93299289	T	C	660.52	4,7	0,0	1	6,4	0,0	1.0,1.0	1.0,1.0	0	rs30384665	FALSE
chr1	93304661	C	T	1358.36	11,13	0,0	1	8,9	0,0	1.0,1.0	1.0,1.0	0	rs30380642	FALSE
chr1	93304940	T	C	1388.37	7,9	0,0	1	9,13	0,0	1.0,1.0	1.0,1.0	0	rs13461144	FALSE
chr1	93321182	G	A	663.87	8,3	0,0	1	3,6	0,1	1.0,1.0	1.0,0.857	0.071	rs30383435	FALSE
chr1	93346166	G	A	953.41	7,8	0,0	1	7,5	0,0	1.0,1.0	1.0,1.0	0	rs31899106	FALSE
chr1	93420108	C	T	5319.35	39,38	0,0	1	41,42	0,1	1.0,1.0	1.0,0.977	0.012	rs30377747	FALSE
chr1	93509438	A	G	2505.39	18,16	0,1	1	18,18	0,0	1.0,0.941	1.0,1.0	-0.029	rs13472570	FALSE
chr1	93585672	A	G	109.05	2,1	6,11	1	2,2	8,6	0.25,0.083	0.2,0.25	-0.058		FALSE	B2_Mm1t	LTR/ERVL-MaLR
chr1	93585676	A	G	31.25	1,1	8,12	1	2,1	8,7	0.111,0.077	0.2,0.125	-0.068		FALSE	B2_Mm1t	LTR/ERVL-MaLR
chr1	93585679	A	G	21.39	2,0	7,13	1	0,1	10,7	0.222,0.0	0.0,0.125	0.049		FALSE	B2_Mm1t	LTR/ERVL-MaLR
chr1	93585850	C	A	1564.36	11,11	0,0	1	13,9	0,0	1.0,1.0	1.0,1.0	0	rs30362721	FALSE
chr1	93622090	G	T	2379.35	18,20	0,0	1	14,18	0,0	1.0,1.0	1.0,1.0	0	rs4222543	FALSE
chr1	93625106	C	T	2320.35	16,13	0,0	1	18,18	0,0	1.0,1.0	1.0,1.0	0	rs13467752	FALSE
chr1	93685791	C	T	1034.44	6,4	0,0	1	8,12	0,0	1.0,1.0	1.0,1.0	0	rs13471675	FALSE
chr1	93686461	G	C	1986.35	11,12	0,0	1	18,17	0,0	1.0,1.0	1.0,1.0	0	rs13471674	FALSE
chr1	93694175	G	A	3411.35	25,20	0,0	1	26,24	0,0	1.0,1.0	1.0,1.0	0	rs30353596	FALSE
chr1	93694217	T	C	1446.36	14,8	0,0	1	10,16	0,0	1.0,1.0	1.0,1.0	0	rs30353595	FALSE
chr1	93705471	T	C	2497.35	19,18	0,0	1	16,19	0,0	1.0,1.0	1.0,1.0	0	rs13463883	FALSE
chr1	93705514	A	T	2208.35	14,17	0,0	1	15,17	0,0	1.0,1.0	1.0,1.0	0	rs13463884	FALSE
chr1	93750629	G	A	3212.34	28,24	0,0	1	19,24	0,0	1.0,1.0	1.0,1.0	0	rs32038373	FALSE
chr1	93780748	T	C	1926.46	15,13	0,1	1	11,16	0,0	1.0,0.929	1.0,1.0	-0.036	rs13475030	FALSE
chr1	93785926	C	A	1740.36	14,14	0,0	1	11,12	0,0	1.0,1.0	1.0,1.0	0	rs50388194	FALSE
chr1	93799366	T	A	31.73	1,1	5,9	1	1,1	5,3	0.167,0.1	0.167,0.25	-0.075		FALSE	(A)n	LTR/ERVL-MaLR
chr1	93799992	A	C	92.91	0,2	12,8	1	2,2	10,5	0.0,0.2	0.167,0.286	-0.126		FALSE	B1_Mur3	LTR/ERVL-MaLR
chr1	93799994	C	A	77.91	0,2	12,9	1	2,2	10,5	0.0,0.182	0.167,0.286	-0.135		FALSE	B1_Mur3	LTR/ERVL-MaLR
chr1	93800011	C	A	26.35	0,2	9,5	1	1,0	6,5	0.0,0.286	0.143,0.0	0.071		FALSE	A-rich	LTR/ERVL-MaLR
chr1	93800012	C	A	25.35	0,2	9,5	1	1,0	6,5	0.0,0.286	0.143,0.0	0.071		FALSE	A-rich	LTR/ERVL-MaLR
chr1	93819616	T	C	740.46	6,9	0,0	1	6,4	0,0	1.0,1.0	1.0,1.0	0	rs31233028	FALSE
chr1	95451960	C	T	3570.35	24,28	0,0	1	22,27	0,0	1.0,1.0	1.0,1.0	0	rs586087497	FALSE	B1_Mus1	LTR/ERVL-MaLR
chr1	95451961	A	G	3524.35	24,28	0,0	1	22,27	0,0	1.0,1.0	1.0,1.0	0	rs579640958	FALSE	B1_Mus1	LTR/ERVL-MaLR
chr1	95452211	G	A	909.46	5,10	0,0	1	8,4	0,0	1.0,1.0	1.0,1.0	0	rs251315487	FALSE
chr1	95452212	T	A	951.46	5,10	0,0	1	8,4	0,0	1.0,1.0	1.0,1.0	0	rs263997360	FALSE
chr1	95452227	C	A	697.54	5,7	0,0	1	7,3	0,0	1.0,1.0	1.0,1.0	0	rs232994125	FALSE
chr1	102628264	G	C	1511.36	8,12	0,0	1	10,12	0,0	1.0,1.0	1.0,1.0	0		FALSE	LSU-rRNA_Hsa	LTR/ERVL-MaLR
chr1	105518637	A	G	1005.4	8,6	0,0	1	6,8	0,0	1.0,1.0	1.0,1.0	0	rs13465750	FALSE
chr1	105557463	T	G	1679.36	15,12	0,0	1	13,10	0,0	1.0,1.0	1.0,1.0	0	rs33168787	FALSE
chr1	105588009	G	A	1663.36	14,17	0,0	1	8,8	0,0	1.0,1.0	1.0,1.0	0	rs33168848	FALSE
chr1	105637539	G	A	1416.36	14,12	0,0	1	8,8	0,0	1.0,1.0	1.0,1.0	0	rs32415668	FALSE
chr1	105656738	G	C	511.94	7,4	10,12	1	3,6	8,8	0.412,0.25	0.273,0.429	-0.02		FALSE
chr1	105656775	C	A	2080.35	15,20	0,0	1	12,13	0,0	1.0,1.0	1.0,1.0	0	rs32328023	FALSE
chr1	105658940	A	G	1552.36	11,13	0,0	1	10,9	0,0	1.0,1.0	1.0,1.0	0	rs226078671	FALSE
chr1	105664352	C	T	1059.4	9,9	0,0	1	5,8	0,0	1.0,1.0	1.0,1.0	0	rs261467648	FALSE
chr1	105664485	A	G	859.47	4,7	0,0	1	5,8	0,0	1.0,1.0	1.0,1.0	0	rs229122090	FALSE
chr1	106344863	T	G	216.94	2,3	6,2	1	2,2	4,4	0.25,0.6	0.333,0.333	0.092		FALSE
chr1	106712968	G	A	57.82	1,2	14,9	1	1,2	7,6	0.067,0.182	0.125,0.25	-0.063		FALSE	(A)n	LTR/ERVL-MaLR
chr1	106724371	T	C	985.39	8,8	0,0	1	7,6	0,0	1.0,1.0	1.0,1.0	0	rs13461028	FALSE
chr1	106770355	A	G	931.41	6,9	0,0	1	6,6	0,0	1.0,1.0	1.0,1.0	0	rs46741345	FALSE	RLTR20B3A_MM	LTR/ERVL-MaLR
chr1	106770358	C	T	831.46	5,9	0,0	1	5,5	0,0	1.0,1.0	1.0,1.0	0	rs108398568	FALSE	RLTR20B3A_MM	LTR/ERVL-MaLR
chr1	106774142	T	A	1792.36	10,14	0,0	1	11,17	0,0	1.0,1.0	1.0,1.0	0	rs49839167	FALSE
chr1	118299277	T	G	42.44	3,1	8,14	1	1,1	8,10	0.273,0.067	0.111,0.091	0.069		FALSE	(TTTG)n	LTR/ERVL-MaLR
chr1	118299279	T	G	1200.89	8,11	1,0	1	9,9	0,0	0.889,1.0	1.0,1.0	-0.056		FALSE	(TTTG)n	LTR/ERVL-MaLR
chr1	118299281	T	G	1225.36	9,11	0,0	1	9,9	0,0	1.0,1.0	1.0,1.0	0		FALSE	(TTTG)n	LTR/ERVL-MaLR
chr1	118299287	T	G	231.94	3,4	6,9	1	3,2	4,6	0.333,0.308	0.429,0.25	-0.019		FALSE	(TG)n	LTR/ERVL-MaLR
chr1	118299291	T	G	162.95	3,4	7,9	1	2,2	5,7	0.3,0.308	0.286,0.222	0.05		FALSE	(TG)n	LTR/ERVL-MaLR
chr1	118299295	C	G	24.23	2,2	10,10	1	0,2	6,10	0.167,0.167	0.0,0.167	0.083		FALSE
chr1	118299627	G	T	175.95	4,2	8,6	1	2,3	6,8	0.333,0.25	0.25,0.273	0.03		FALSE	(T)n	LTR/ERVL-MaLR
chr1	118300771	G	A	2069.36	14,16	0,0	1	10,19	0,0	1.0,1.0	1.0,1.0	0	rs32214710	FALSE
chr1	118308783	C	T	3968.35	26,29	0,0	1	26,31	0,0	1.0,1.0	1.0,1.0	0	rs31725314	FALSE
chr1	118332964	G	A	2498.35	16,19	0,0	1	15,19	0,0	1.0,1.0	1.0,1.0	0	rs30810563	FALSE
chr1	118333633	A	G	1074.41	11,5	0,0	1	7,7	0,0	1.0,1.0	1.0,1.0	0	rs30464854	FALSE
chr1	118608079	C	T	892.43	9,6	0,0	1	5,6	0,0	1.0,1.0	1.0,1.0	0	rs32666499	FALSE	PB1D9	LTR/ERVL-MaLR
chr1	118608184	G	A	750.11	4,9	1,0	1	3,7	0,1	0.8,1.0	1.0,0.875	-0.037		FALSE	RLTR20C1_MM	LTR/ERVL-MaLR
chr1	118608966	G	A	1413.36	8,11	0,0	1	10,13	0,0	1.0,1.0	1.0,1.0	0	rs31667674	FALSE
chr1	118609144	T	C	1444.36	7,11	0,0	1	12,10	0,0	1.0,1.0	1.0,1.0	0	rs13461864	FALSE
chr1	118664948	C	A	1617.36	14,13	0,0	1	9,13	0,0	1.0,1.0	1.0,1.0	0	rs30731261	FALSE
chr1	118666159	C	T	1255.49	10,17	0,0	1	3,8	0,0	1.0,1.0	1.0,1.0	0	rs48857273	FALSE
chr1	118668692	T	C	1850.36	16,14	0,0	1	9,13	0,0	1.0,1.0	1.0,1.0	0	rs51103339	FALSE
chr1	118669456	C	T	2655.35	23,24	0,0	1	15,15	0,0	1.0,1.0	1.0,1.0	0	rs47625209	FALSE
chr1	118669474	T	C	2143.36	19,19	0,0	1	10,12	0,0	1.0,1.0	1.0,1.0	0	rs51095586	FALSE
chr1	118669477	A	C	1859.36	19,17	0,0	1	10,13	0,0	1.0,1.0	1.0,1.0	0	rs47310616	FALSE
chr1	118669483	C	G	1609.39	16,14	0,0	1	5,12	0,0	1.0,1.0	1.0,1.0	0	rs50031550	FALSE
chr1	118679112	T	C	1220.36	9,11	0,0	1	8,10	0,0	1.0,1.0	1.0,1.0	0	rs30725920	FALSE
chr1	118679145	G	A	2445.35	17,18	0,0	1	17,17	0,0	1.0,1.0	1.0,1.0	0	rs32185055	FALSE
chr1	118679588	T	C	2774.35	21,19	0,0	1	16,19	0,0	1.0,1.0	1.0,1.0	0	rs32541916	FALSE	ID_B1	LTR/ERVL-MaLR
chr1	118679894	T	C	2016.35	14,16	0,0	1	12,17	0,0	1.0,1.0	1.0,1.0	0	rs31153924	FALSE	L1MC	LTR/ERVL-MaLR
chr1	118680063	C	T	1731.62	13,17	0,0	1	10,12	1,0	1.0,1.0	0.909,1.0	0.045	rs30725918	FALSE	PB1D10	LTR/ERVL-MaLR
chr1	118680298	A	G	74.19	3,1	8,6	1	1,0	6,6	0.273,0.143	0.143,0.0	0.136		FALSE	(TA)n	LTR/ERVL-MaLR
chr1	118680639	A	C	2123.35	13,17	0,0	1	18,15	0,0	1.0,1.0	1.0,1.0	0	rs30725917	FALSE
chr1	118680742	T	C	2121.35	15,11	0,0	1	18,16	0,0	1.0,1.0	1.0,1.0	0	rs30555960	FALSE
chr1	118680773	A	G	2592.35	19,19	0,0	1	16,18	0,0	1.0,1.0	1.0,1.0	0	rs30725914	FALSE
chr1	118680865	G	A	2075.35	16,16	0,0	1	13,17	0,0	1.0,1.0	1.0,1.0	0	rs30725163	FALSE
chr1	118681043	T	A	2002.27	16,14	0,0	1	14,15	2,1	1.0,1.0	0.875,0.938	0.094	rs30725159	FALSE
chr1	118681206	G	A	842.44	7,8	0,0	1	5,5	0,0	1.0,1.0	1.0,1.0	0		FALSE	(AAAAC)n	LTR/ERVL-MaLR
chr1	118681311	G	A	1868.36	12,18	0,0	1	8,17	0,0	1.0,1.0	1.0,1.0	0	rs31051694	FALSE	MTEa	LTR/ERVL-MaLR
chr1	118681435	T	G	1308.36	11,9	0,0	1	12,8	0,0	1.0,1.0	1.0,1.0	0	rs31232168	FALSE	MTB	LTR/ERVL-MaLR
chr1	118682005	A	G	1984.35	14,16	0,0	1	11,15	0,0	1.0,1.0	1.0,1.0	0	rs30958789	FALSE	MTEa	LTR/ERVL-MaLR
chr1	118683064	C	T	2234.35	17,18	0,0	1	15,13	0,0	1.0,1.0	1.0,1.0	0	rs30725155	FALSE
chr1	118683193	G	A	2136.35	16,17	0,0	1	15,14	0,0	1.0,1.0	1.0,1.0	0	rs32659922	FALSE	ID_B1	LTR/ERVL-MaLR
chr1	118683212	C	G	2135.35	15,17	0,0	1	13,15	0,0	1.0,1.0	1.0,1.0	0	rs32471211	FALSE	ID_B1	LTR/ERVL-MaLR
chr1	118683522	A	G	1320.37	10,10	0,0	1	7,10	0,0	1.0,1.0	1.0,1.0	0	rs32732108	FALSE	ID4	LTR/ERVL-MaLR
chr1	118683651	T	A	665.15	5,9	2,1	1	4,5	1,3	0.714,0.9	0.8,0.625	0.095		FALSE	L1MdF_V	LTR/ERVL-MaLR
chr1	118684558	T	G	391.94	6,3	6,6	1	2,3	3,5	0.5,0.333	0.4,0.375	0.029		FALSE
chr1	118684559	G	A	388.94	6,3	6,6	1	2,3	3,5	0.5,0.333	0.4,0.375	0.029		FALSE
chr1	118684757	T	C	1849.36	14,10	0,0	1	13,15	0,0	1.0,1.0	1.0,1.0	0	rs47374129	FALSE
chr1	118684759	A	C	1856.36	14,10	0,0	1	13,15	0,0	1.0,1.0	1.0,1.0	0	rs30724268	FALSE
chr1	119471071	G	A	388.14	1,8	7,2	1	1,5	3,5	0.125,0.8	0.25,0.5	0.088		FALSE	(A)n	LTR/ERVL-MaLR
chr1	119545332	G	C	1690.37	9,18	0,0	1	6,15	0,0	1.0,1.0	1.0,1.0	0	rs582454353	FALSE
chr1	119678820	T	G	42.39	2,2	2,7	1	1,0	5,5	0.5,0.222	0.167,0.0	0.278		FALSE
chr1	120119914	A	G	3897.35	34,32	0,0	1	23,30	0,0	1.0,1.0	1.0,1.0	0	rs48237942	FALSE
chr1	120120980	A	T	716.5	6,6	0,0	1	7,2	0,1	1.0,1.0	1.0,0.667	0.167	rs13471509	FALSE
chr1	120227205	C	T	1831.36	16,19	0,0	1	7,13	0,0	1.0,1.0	1.0,1.0	0	rs32309892	FALSE
chr1	120227731	T	G	1712.36	16,18	0,0	1	10,8	0,0	1.0,1.0	1.0,1.0	0	rs231443041	FALSE
chr1	120241753	T	C	1794.36	13,17	0,0	1	11,11	0,0	1.0,1.0	1.0,1.0	0	rs30567307	FALSE
chr1	120243873	G	A	1846.36	19,17	0,0	1	8,8	0,0	1.0,1.0	1.0,1.0	0	rs30473788	FALSE
chr1	121437819	T	C	846.44	5,8	0,0	1	5,6	0,0	1.0,1.0	1.0,1.0	0	rs30782824	FALSE
chr1	121437840	T	C	1159.36	8,11	0,0	1	11,8	0,0	1.0,1.0	1.0,1.0	0	rs212188361	FALSE
chr1	121437864	A	G	1213.37	9,10	0,0	1	9,7	0,0	1.0,1.0	1.0,1.0	0	rs30782043	FALSE
chr1	121482654	A	G	496.09	6,1	2,1	1	2,8	0,1	0.75,0.5	1.0,0.889	-0.319	rs30776700	FALSE
chr1	121501290	G	A	1206.44	10,4	0,0	1	6,14	0,0	1.0,1.0	1.0,1.0	0	rs231814041	FALSE
chr1	121501405	C	G	1320.37	10,10	0,0	1	11,6	0,0	1.0,1.0	1.0,1.0	0	rs256329353	FALSE
chr1	121501421	T	G	963.4	9,6	0,0	1	6,7	0,0	1.0,1.0	1.0,1.0	0	rs13469492	FALSE
chr1	121501452	G	A	1394.36	11,9	0,0	1	9,10	0,0	1.0,1.0	1.0,1.0	0	rs236142845	FALSE
chr1	121501549	C	T	1715.36	13,13	0,0	1	11,11	0,0	1.0,1.0	1.0,1.0	0	rs256159510	FALSE
chr1	121501755	G	A	1133.38	12,7	0,0	1	7,8	0,0	1.0,1.0	1.0,1.0	0	rs235008756	FALSE
chr1	121502021	A	G	896.44	6,9	0,0	1	5,5	0,0	1.0,1.0	1.0,1.0	0	rs221207743	FALSE
chr1	121502228	C	T	1742.36	15,9	0,0	1	10,15	0,0	1.0,1.0	1.0,1.0	0	rs220925905	FALSE
chr1	121502229	A	G	1773.36	15,9	0,0	1	10,15	0,0	1.0,1.0	1.0,1.0	0	rs245456983	FALSE
chr1	121502335	T	C	1219.38	10,16	0,0	1	6,7	0,0	1.0,1.0	1.0,1.0	0	rs264183148	FALSE
chr1	121502436	A	T	1395.36	14,11	0,0	1	9,8	0,0	1.0,1.0	1.0,1.0	0	rs229452393	FALSE
chr1	121503121	T	G	968.45	10,8	0,0	1	6,4	0,0	1.0,1.0	1.0,1.0	0	rs32416206	FALSE	Lx8	LTR/ERVL-MaLR
chr1	121503977	C	T	960.5	9,8	0,0	1	3,8	0,0	1.0,1.0	1.0,1.0	0	rs227651617	FALSE
chr1	121504894	G	A	1453.36	12,10	0,0	1	9,10	0,0	1.0,1.0	1.0,1.0	0	rs242657452	FALSE	B4A	LTR/ERVL-MaLR
chr1	121505482	C	T	1342.36	12,11	0,0	1	8,10	0,0	1.0,1.0	1.0,1.0	0	rs223760516	FALSE
chr1	121505492	A	G	979.39	10,8	0,0	1	6,6	0,0	1.0,1.0	1.0,1.0	0	rs240809431	FALSE
chr1	121505959	A	G	732.51	8,4	0,0	1	4,6	0,0	1.0,1.0	1.0,1.0	0	rs30781485	FALSE	L1ME4b	LTR/ERVL-MaLR
chr1	121506398	A	G	1133.38	10,8	0,0	1	6,8	0,0	1.0,1.0	1.0,1.0	0	rs215798440	FALSE	L1ME4b	LTR/ERVL-MaLR
chr1	122357239	A	G	1572.36	12,13	0,0	1	11,12	0,0	1.0,1.0	1.0,1.0	0		FALSE	LSU-rRNA_Hsa	LTR/ERVL-MaLR
chr1	122357244	T	C	786.42	6,6	0,0	1	6,6	0,0	1.0,1.0	1.0,1.0	0		FALSE	LSU-rRNA_Hsa	LTR/ERVL-MaLR
chr1	122357305	T	C	699.04	5,5	0,1	1	6,5	0,0	1.0,0.833	1.0,1.0	-0.083	rs586931986	FALSE	LSU-rRNA_Hsa	LTR/ERVL-MaLR
chr1	122357310	A	G	725.46	5,6	0,0	1	6,5	0,0	1.0,1.0	1.0,1.0	0	rs581194961	FALSE	LSU-rRNA_Hsa	LTR/ERVL-MaLR
chr1	122357320	G	C	739.46	5,6	0,0	1	6,5	0,0	1.0,1.0	1.0,1.0	0	rs223570636	FALSE	LSU-rRNA_Hsa	LTR/ERVL-MaLR
chr1	122357322	G	A	760.46	5,6	0,0	1	6,5	0,0	1.0,1.0	1.0,1.0	0		FALSE	LSU-rRNA_Hsa	LTR/ERVL-MaLR
chr1	122357330	C	A	768.46	5,6	0,0	1	6,5	0,0	1.0,1.0	1.0,1.0	0		FALSE	LSU-rRNA_Hsa	LTR/ERVL-MaLR
chr1	125677291	G	T	813.47	7,5	0,0	1	8,4	0,0	1.0,1.0	1.0,1.0	0	rs32331620	FALSE
chr1	125872500	T	C	2399.35	12,13	0,0	1	23,28	0,0	1.0,1.0	1.0,1.0	0	.	FALSE
chr1	125872503	T	C	2944.35	14,14	0,0	1	25,29	0,0	1.0,1.0	1.0,1.0	0	.	FALSE
chr1	125872524	T	C	3137.35	18,17	0,0	1	31,31	0,0	1.0,1.0	1.0,1.0	0	rs30795050	FALSE
chr1	125872701	C	T	2780.35	17,19	0,0	1	21,26	0,0	1.0,1.0	1.0,1.0	0	rs30795049	FALSE
chr1	125872852	C	A	2820.35	15,17	0,0	1	22,28	0,0	1.0,1.0	1.0,1.0	0	rs32450176	FALSE
chr1	125872909	C	T	2486.36	9,16	0,0	1	23,21	0,0	1.0,1.0	1.0,1.0	0	rs30795047	FALSE
chr1	125872952	G	A	2420.35	12,15	0,0	1	20,26	0,0	1.0,1.0	1.0,1.0	0	rs30795046	FALSE
chr1	125873288	C	T	2460.35	12,13	0,0	1	24,20	0,0	1.0,1.0	1.0,1.0	0	rs30548683	FALSE
chr1	125873411	A	G	1421.36	9,8	0,0	1	13,13	0,0	1.0,1.0	1.0,1.0	0	rs30794242	FALSE
chr1	125873471	G	A	1974.36	12,10	0,0	1	18,20	0,0	1.0,1.0	1.0,1.0	0	rs30794241	FALSE
chr1	125873831	G	A	1360.38	6,8	0,0	1	12,13	0,0	1.0,1.0	1.0,1.0	0	rs30794237	FALSE
chr1	127485146	C	T	922.4	6,6	0,0	1	7,8	0,0	1.0,1.0	1.0,1.0	0	rs51989269	FALSE
chr1	127889267	A	G	1934.35	15,14	0,0	1	12,15	0,0	1.0,1.0	1.0,1.0	0	rs31889816	FALSE
chr1	127928014	T	A	1353.36	11,9	0,0	1	8,10	0,0	1.0,1.0	1.0,1.0	0	rs3658603	FALSE
chr1	127943084	C	T	1378.62	12,12	0,0	1	2,14	0,0	1.0,1.0	1.0,1.0	0	rs3712165	FALSE
chr1	127943578	G	A	239.08	3,3	5,9	1	1,4	7,10	0.375,0.25	0.125,0.286	0.107		FALSE
chr1	127943579	A	G	244.08	3,3	5,8	1	1,4	7,10	0.375,0.273	0.125,0.286	0.119		FALSE
chr1	127954901	T	A	725.52	6,7	0,0	1	3,7	0,0	1.0,1.0	1.0,1.0	0	rs31732479	FALSE
chr1	128258983	C	T	3839.35	28,31	0,0	1	25,27	0,0	1.0,1.0	1.0,1.0	0	rs13464873	FALSE
chr1	128279003	C	T	1153.49	8,12	0,0	1	3,10	0,0	1.0,1.0	1.0,1.0	0	rs13464871	FALSE
chr1	128331667	G	A	2145.35	16,14	0,0	1	14,19	0,0	1.0,1.0	1.0,1.0	0	rs32222723	FALSE
chr1	128331714	T	C	1742.36	17,15	0,0	1	9,10	0,0	1.0,1.0	1.0,1.0	0	rs31827583	FALSE
chr1	128331802	A	G	2657.35	19,23	0,0	1	16,21	0,0	1.0,1.0	1.0,1.0	0	rs32577700	FALSE
chr1	128331919	A	G	3652.35	25,28	0,0	1	23,24	0,0	1.0,1.0	1.0,1.0	0	rs32274661	FALSE
chr1	128333547	A	G	2324.35	17,19	0,0	1	16,20	0,0	1.0,1.0	1.0,1.0	0	rs49739877	FALSE
chr1	128333553	C	T	2585.36	18,19	1,0	1	18,23	0,0	0.947,1.0	1.0,1.0	-0.026	rs47988855	FALSE
chr1	128335737	G	A	4480.35	30,29	0,0	1	36,33	0,0	1.0,1.0	1.0,1.0	0	rs51259512	FALSE
chr1	128339410	T	G	2662.35	19,19	0,0	1	23,22	0,0	1.0,1.0	1.0,1.0	0	rs50758018	FALSE
chr1	128341294	T	C	2663.35	22,19	0,0	1	16,20	0,0	1.0,1.0	1.0,1.0	0	rs50035861	FALSE
chr1	128344369	T	C	1197.39	10,11	0,0	1	5,9	0,0	1.0,1.0	1.0,1.0	0	rs47539272	FALSE
chr1	128349054	A	G	3914.35	28,26	0,0	1	27,28	0,0	1.0,1.0	1.0,1.0	0	rs46871501	FALSE
chr1	128355587	C	T	2217.35	13,17	0,0	1	16,19	0,0	1.0,1.0	1.0,1.0	0	rs13474745	FALSE
chr1	128359464	C	T	2316.35	21,17	0,0	1	14,18	0,0	1.0,1.0	1.0,1.0	0	rs13474746	FALSE
chr1	128363753	T	C	2713.35	16,18	0,0	1	21,20	0,0	1.0,1.0	1.0,1.0	0	rs51546087	FALSE
chr1	128363754	G	A	2696.35	16,18	0,0	1	21,20	0,0	1.0,1.0	1.0,1.0	0	rs49695076	FALSE
chr1	128363803	T	G	43.13	0,2	10,8	1	2,1	10,16	0.0,0.2	0.167,0.059	-0.013		FALSE
chr1	128363804	G	A	42.13	0,2	10,8	1	2,1	10,16	0.0,0.2	0.167,0.059	-0.013		FALSE
chr1	128363807	A	G	60.71	0,2	8,7	1	2,1	8,14	0.0,0.222	0.2,0.067	-0.022		FALSE
chr1	128372205	C	T	3151.35	22,22	0,0	1	20,24	0,1	1.0,1.0	1.0,0.96	0.02	rs13469852	FALSE
chr1	128378773	T	A	3455.35	25,26	0,0	1	24,28	0,0	1.0,1.0	1.0,1.0	0	rs32460760	FALSE
chr1	128387162	C	G	3065.35	23,27	0,0	1	23,24	0,0	1.0,1.0	1.0,1.0	0	rs31034327	FALSE
chr1	128405371	A	T	3240.35	24,24	0,0	1	22,29	0,0	1.0,1.0	1.0,1.0	0	rs46027892	FALSE
chr1	128415358	C	T	1628.35	13,14	0,0	1	18,18	0,0	1.0,1.0	1.0,1.0	0	rs31209529	FALSE
chr1	128417208	T	C	3951.35	25,29	0,0	1	26,31	1,0	1.0,1.0	0.963,1.0	0.019	rs13469851	FALSE
chr1	131054612	G	A	4318.35	27,33	0,0	1	28,34	0,0	1.0,1.0	1.0,1.0	0	rs13461016	FALSE
chr1	131054973	G	A	1260.94	13,13	14,16	1	9,12	13,17	0.481,0.448	0.409,0.414	0.053		FALSE
chr1	131097475	A	C	3491.35	28,23	0,0	1	25,31	0,0	1.0,1.0	1.0,1.0	0	rs246797094	FALSE	(CGGCGG)n	LTR/ERVL-MaLR
chr1	131097487	A	C	3908.35	30,28	0,0	1	25,34	0,0	1.0,1.0	1.0,1.0	0	rs262162268	FALSE	(CGGCGG)n	LTR/ERVL-MaLR
chr1	131161319	T	G	2628.35	18,17	0,0	1	18,19	0,0	1.0,1.0	1.0,1.0	0	rs13461093	FALSE
chr1	131288035	A	G	1265.36	12,11	0,0	1	10,9	0,0	1.0,1.0	1.0,1.0	0	rs32159447	FALSE
chr1	131288148	C	T	861.42	8,6	0,0	1	7,5	0,0	1.0,1.0	1.0,1.0	0	rs32681196	FALSE
chr1	131288167	G	A	819.45	7,7	0,0	1	7,4	0,0	1.0,1.0	1.0,1.0	0	rs31285457	FALSE
chr1	131288539	G	A	1015.41	5,10	0,0	1	6,8	0,0	1.0,1.0	1.0,1.0	0	rs32054445	FALSE
chr1	131292602	C	T	1114.4	8,12	0,0	1	5,8	0,0	1.0,1.0	1.0,1.0	0	rs6308228	FALSE
chr1	131336436	T	A	1797.35	14,14	0,0	1	13,13	0,0	1.0,1.0	1.0,1.0	0	rs6277796	FALSE
chr1	131530668	T	C	1015.5	10,8	0,0	1	3,7	0,0	1.0,1.0	1.0,1.0	0	rs30601976	FALSE
chr1	131711700	T	C	975.42	7,9	0,0	1	5,6	0,0	1.0,1.0	1.0,1.0	0	rs36272788	FALSE
chr1	131711701	C	T	954.42	7,9	0,0	1	5,6	0,0	1.0,1.0	1.0,1.0	0	rs46572832	FALSE
chr1	131711799	A	G	799.47	6,7	0,0	1	4,6	0,0	1.0,1.0	1.0,1.0	0	rs36621251	FALSE
chr1	131711927	C	T	883.43	6,9	0,0	1	6,5	0,0	1.0,1.0	1.0,1.0	0	rs37146517	FALSE
chr1	131711956	G	T	918.43	2,10	1,0	1	9,7	0,0	0.667,1.0	1.0,1.0	-0.167	rs38167737	FALSE
chr1	131711974	T	C	966.43	5,13	0,0	1	5,7	0,0	1.0,1.0	1.0,1.0	0	rs36330328	FALSE
chr1	131712008	T	C	960.5	7,10	0,0	1	3,8	0,0	1.0,1.0	1.0,1.0	0	rs38381429	FALSE
chr1	131712375	A	G	904.45	4,6	0,0	1	8,9	0,0	1.0,1.0	1.0,1.0	0	rs37290112	FALSE
chr1	131712442	G	C	720.47	5,7	0,0	1	5,5	0,0	1.0,1.0	1.0,1.0	0	rs48848868	FALSE	L2a	LTR/ERVL-MaLR
chr1	131712664	G	T	798.46	6,8	0,0	1	6,4	0,0	1.0,1.0	1.0,1.0	0	rs39379636	FALSE
chr1	131713267	T	G	878.45	9,6	0,0	1	7,4	0,0	1.0,1.0	1.0,1.0	0	rs46236665	FALSE
chr1	131872110	A	G	1300.38	10,8	0,0	1	14,6	0,0	1.0,1.0	1.0,1.0	0	rs31526131	FALSE
chr1	131932111	C	T	59.92	3,3	21,21	1	3,1	20,23	0.125,0.125	0.13,0.042	0.039		FALSE	(T)n	LTR/ERVL-MaLR
chr1	131933306	G	A	2730.35	24,18	0,0	1	20,16	0,0	1.0,1.0	1.0,1.0	0	rs31605440	FALSE
chr1	131936197	A	T	39.92	0,0	10,9	1	2,2	7,9	0.0,0.0	0.222,0.182	-0.202		FALSE
chr1	132027324	C	T	22.49	0,0	8,6	1	0,2	5,3	0.0,0.0	0.0,0.4	-0.2		FALSE
chr1	132113951	C	T	988.94	6,11	18,17	1	9,14	16,19	0.25,0.393	0.36,0.424	-0.071		FALSE
chr1	132113981	G	A	3523.35	23,26	0,0	1	26,25	0,0	1.0,1.0	1.0,1.0	0	rs13461146	FALSE
chr1	132492636	A	G	1511.36	10,8	0,0	1	12,12	0,0	1.0,1.0	1.0,1.0	0	rs3700112	FALSE
chr1	132504144	G	C	1495.36	10,8	0,0	1	12,11	0,0	1.0,1.0	1.0,1.0	0	rs30467682	FALSE
chr1	132989465	G	A	1737.36	16,13	0,0	1	9,12	0,0	1.0,1.0	1.0,1.0	0	rs251605584	FALSE
chr1	132990024	A	C	1614.36	10,16	0,0	1	9,10	0,0	1.0,1.0	1.0,1.0	0	rs13475150	FALSE	ORR1D1-int	LTR/ERVL-MaLR
chr1	132990760	A	G	998.4	11,9	0,0	1	5,7	0,0	1.0,1.0	1.0,1.0	0	rs33505363	FALSE	Charlie2b	LTR/ERVL-MaLR
chr1	132991238	C	T	907.43	7,5	0,0	1	5,9	0,0	1.0,1.0	1.0,1.0	0	rs33504535	FALSE
chr1	133009145	A	T	1444.36	13,10	0,0	1	7,12	0,0	1.0,1.0	1.0,1.0	0	rs6192152	FALSE
chr1	133137964	C	T	172.95	3,5	13,14	1	2,2	10,9	0.188,0.263	0.167,0.182	0.051		FALSE	BC1_Mm	LTR/ERVL-MaLR
chr1	133138010	A	G	216.94	2,2	18,25	1	4,7	21,17	0.1,0.074	0.16,0.292	-0.139		FALSE	BC1_Mm	LTR/ERVL-MaLR
chr1	133138042	A	C	25.09	0,3	12,17	1	2,1	11,9	0.0,0.15	0.154,0.1	-0.052		FALSE	Chompy-7_Croc	LTR/ERVL-MaLR
chr1	133138746	C	A	88.43	2,1	16,17	1	1,5	7,17	0.111,0.056	0.125,0.227	-0.093		FALSE
chr1	133300765	A	C	195.12	4,4	4,9	1	1,1	2,6	0.5,0.308	0.333,0.143	0.166		FALSE
chr1	134350219	T	G	347.94	3,6	12,17	1	4,6	16,16	0.2,0.261	0.2,0.273	-0.006		FALSE
chr1	135371902	C	A	39.83	3,2	13,15	1	1,1	6,12	0.188,0.118	0.143,0.077	0.043		FALSE
chr1	138485357	C	A	52.09	1,2	5,4	1	1,0	4,8	0.167,0.333	0.2,0.0	0.15		FALSE
chr1	150413667	T	G	726.94	4,8	8,11	1	8,8	13,12	0.333,0.421	0.381,0.4	-0.013		FALSE
chr1	150423671	G	A	26.34	0,3	14,13	1	0,1	20,22	0.0,0.188	0.0,0.043	0.072		FALSE
chr1	151470572	T	G	318.94	4,3	7,8	1	5,3	5,7	0.364,0.273	0.5,0.3	-0.082		FALSE
chr1	151819183	G	A	38.7	0,3	7,6	1	0,1	6,7	0.0,0.333	0.0,0.125	0.104		FALSE
chr1	155778464	C	G	695.5	8,4	0,0	1	5,5	0,0	1.0,1.0	1.0,1.0	0	rs33703889	FALSE
chr1	155778474	T	C	1060.37	10,9	0,0	1	7,8	0,0	1.0,1.0	1.0,1.0	0	rs33703888	FALSE
chr1	155778512	C	T	2115.35	13,20	0,0	1	11,15	0,0	1.0,1.0	1.0,1.0	0	rs50362846	FALSE
chr1	155778607	T	A	1818.36	15,12	0,0	1	10,14	0,0	1.0,1.0	1.0,1.0	0	rs50367420	FALSE
chr1	155778683	A	G	1733.36	11,14	0,0	1	11,13	0,0	1.0,1.0	1.0,1.0	0	rs13466751	FALSE
chr1	155778951	G	A	991.44	8,12	0,0	1	7,4	0,0	1.0,1.0	1.0,1.0	0	rs33703886	FALSE
chr1	155779448	A	C	789.48	4,6	0,0	1	8,5	0,0	1.0,1.0	1.0,1.0	0	rs31403791	FALSE
chr1	155789375	G	A	1620.36	10,14	0,0	1	13,11	0,0	1.0,1.0	1.0,1.0	0	rs32797474	FALSE
chr1	155791064	A	G	617.48	6,5	0,0	1	5,5	0,0	1.0,1.0	1.0,1.0	0	rs31812585	FALSE
chr1	155795373	G	A	1756.36	17,10	0,0	1	11,11	0,0	1.0,1.0	1.0,1.0	0	rs33703862	FALSE
chr1	155846024	A	G	846.49	5,5	0,0	1	11,4	0,0	1.0,1.0	1.0,1.0	0	rs30860715	FALSE
chr1	155846329	G	A	968.44	7,10	0,0	1	4,7	0,0	1.0,1.0	1.0,1.0	0	rs32710198	FALSE
chr1	155863226	T	C	889.44	9,6	0,0	1	5,5	0,0	1.0,1.0	1.0,1.0	0	rs30945322	FALSE
chr1	155897507	C	T	984.43	5,9	0,0	1	5,9	0,0	1.0,1.0	1.0,1.0	0	rs47025353	FALSE
chr1	155910683	G	A	1117.38	9,7	0,0	1	7,9	0,0	1.0,1.0	1.0,1.0	0	rs31549347	FALSE
chr1	155915456	T	C	653.5	4,7	0,0	1	5,5	0,0	1.0,1.0	1.0,1.0	0	rs32333467	FALSE
chr1	155928211	C	T	944.44	9,7	0,0	1	4,7	0,0	1.0,1.0	1.0,1.0	0	rs6162723	FALSE
chr1	155933137	G	A	882.45	7,4	0,0	1	6,8	0,0	1.0,1.0	1.0,1.0	0	rs33698431	FALSE
chr1	155933173	T	C	699.55	3,7	0,0	1	5,6	0,0	1.0,1.0	1.0,1.0	0	rs33698430	FALSE
chr1	156005073	T	C	1055.61	11,8	2,0	1	5,11	0,0	0.846,1.0	1.0,1.0	-0.077	rs31429267	FALSE
chr1	156005338	A	G	1567.36	12,10	0,0	1	8,17	0,0	1.0,1.0	1.0,1.0	0	rs232939374	FALSE
chr1	156005413	A	G	2275.35	16,18	0,0	1	14,18	0,0	1.0,1.0	1.0,1.0	0	rs251323077	FALSE
chr1	156005884	T	A	2718.35	20,19	0,0	1	19,21	0,0	1.0,1.0	1.0,1.0	0	rs13465939	FALSE	PB1D10	LTR/ERVL-MaLR
chr1	156005935	G	A	1295.38	14,9	0,0	1	6,9	0,0	1.0,1.0	1.0,1.0	0	rs51930168	FALSE	PB1D10	LTR/ERVL-MaLR
chr1	156007384	G	A	3351.35	26,26	1,0	1	19,25	0,0	0.963,1.0	1.0,1.0	-0.019	rs13465941	FALSE
chr1	156022318	C	T	2048.42	15,17	0,0	1	15,14	0,1	1.0,1.0	1.0,0.933	0.033	rs32182802	FALSE
chr1	156023171	C	T	2164.35	19,14	0,0	1	12,19	0,0	1.0,1.0	1.0,1.0	0	rs30470821	FALSE
chr1	156030430	A	G	2548.36	19,16	1,0	1	17,19	0,0	0.95,1.0	1.0,1.0	-0.025	rs31654404	FALSE
chr1	156035807	C	G	2010.35	12,18	0,0	1	11,16	0,0	1.0,1.0	1.0,1.0	0	rs31334694	FALSE
chr1	156036194	A	G	1407.37	16,8	0,0	1	9,7	0,0	1.0,1.0	1.0,1.0	0	rs51093307	FALSE
chr1	156036272	A	G	1910.35	14,14	0,0	1	12,14	0,0	1.0,1.0	1.0,1.0	0	rs31005246	FALSE
chr1	156036278	G	T	1483.36	11,11	0,0	1	10,11	0,0	1.0,1.0	1.0,1.0	0	rs50786971	FALSE
chr1	156036285	A	T	1424.36	11,11	0,0	1	11,9	0,0	1.0,1.0	1.0,1.0	0	rs32439483	FALSE
chr1	156036323	G	A	1113.4	7,14	0,0	1	5,8	0,0	1.0,1.0	1.0,1.0	0	rs32021525	FALSE
chr1	156051336	G	A	2864.35	21,21	0,0	1	18,24	0,0	1.0,1.0	1.0,1.0	0	rs13467693	FALSE
chr1	156051557	C	A	2811.35	19,25	0,0	1	19,22	0,0	1.0,1.0	1.0,1.0	0	rs13467694	FALSE
chr1	156053060	G	T	1455.36	9,10	0,0	1	11,14	0,0	1.0,1.0	1.0,1.0	0	rs31379193	FALSE
chr1	156061655	G	A	2391.35	16,20	0,0	1	19,15	0,0	1.0,1.0	1.0,1.0	0	rs48145354	FALSE
chr1	156061657	A	G	2506.35	16,20	0,0	1	19,15	0,0	1.0,1.0	1.0,1.0	0	rs50888590	FALSE
chr1	156061765	A	G	2202.36	16,20	0,0	1	9,16	0,0	1.0,1.0	1.0,1.0	0	rs47121208	FALSE
chr1	156061784	G	A	1658.55	13,14	1,1	1	6,16	1,0	0.929,0.933	0.857,1.0	0.002	rs47681876	FALSE
chr1	156061868	A	C	1236.36	9,12	0,0	1	10,8	0,0	1.0,1.0	1.0,1.0	0	rs46543714	FALSE
chr1	156061876	G	C	1431.36	11,14	0,0	1	10,9	0,0	1.0,1.0	1.0,1.0	0	rs51531165	FALSE
chr1	156061909	G	T	1399.49	16,13	0,0	1	3,8	0,0	1.0,1.0	1.0,1.0	0	rs51053223	FALSE
chr1	156061963	T	C	2007.36	10,17	0,0	1	11,17	0,0	1.0,1.0	1.0,1.0	0	rs47321039	FALSE
chr1	156062003	T	C	1017.38	7,12	0,0	1	6,9	0,0	1.0,1.0	1.0,1.0	0	rs51225423	FALSE
chr1	156062006	G	A	1081.15	7,12	0,0	1	6,9	0,1	1.0,1.0	1.0,0.9	0.05	rs51810086	FALSE
chr1	156062093	C	T	1506.36	12,13	0,0	1	8,11	0,0	1.0,1.0	1.0,1.0	0	rs50448350	FALSE
chr1	156062121	A	G	1659.36	12,14	0,0	1	11,9	0,0	1.0,1.0	1.0,1.0	0	rs48369291	FALSE
chr1	156062126	T	C	1718.36	14,16	0,0	1	10,11	0,0	1.0,1.0	1.0,1.0	0	rs50004665	FALSE
chr1	156062134	A	G	2025.36	15,18	0,0	1	10,14	0,0	1.0,1.0	1.0,1.0	0	rs50171439	FALSE
chr1	156064881	A	C	159.95	2,2	10,7	1	2,4	7,8	0.167,0.222	0.222,0.333	-0.083		FALSE
chr1	156065045	G	A	1958.35	14,19	0,0	1	11,14	0,0	1.0,1.0	1.0,1.0	0	rs31954062	FALSE
chr1	156065161	C	G	1783.36	17,12	0,0	1	7,16	0,0	1.0,1.0	1.0,1.0	0	rs32455497	FALSE
chr1	156065206	C	T	1864.42	14,18	1,0	1	10,13	0,0	0.933,1.0	1.0,1.0	-0.033	rs31424604	FALSE
chr1	156065236	A	C	1622.36	10,17	0,0	1	14,12	0,0	1.0,1.0	1.0,1.0	0	rs30594567	FALSE
chr1	156065353	C	T	1247.12	10,11	1,0	1	8,10	0,1	0.909,1.0	1.0,0.909	0	rs49662058	FALSE
chr1	156065509	G	A	1213.38	9,13	0,0	1	8,6	0,0	1.0,1.0	1.0,1.0	0	rs49370382	FALSE
chr1	156065551	C	T	974.45	6,10	0,0	1	4,8	0,0	1.0,1.0	1.0,1.0	0	rs49708451	FALSE
chr1	156065837	A	G	1881.35	12,13	0,0	1	13,14	0,0	1.0,1.0	1.0,1.0	0	rs49168852	FALSE
chr1	156065867	A	G	1304.36	11,9	0,0	1	8,9	0,0	1.0,1.0	1.0,1.0	0	rs48103349	FALSE
chr1	156066053	C	T	1249.36	8,10	0,0	1	8,12	0,0	1.0,1.0	1.0,1.0	0	rs46080021	FALSE
chr1	156066200	C	T	1490.55	9,13	1,0	1	8,14	0,0	0.9,1.0	1.0,1.0	-0.05	rs51570412	FALSE
chr1	156066372	T	G	1289.37	7,12	0,0	1	7,10	0,0	1.0,1.0	1.0,1.0	0	rs47092480	FALSE
chr1	156066440	T	C	1934.35	15,17	0,0	1	15,14	0,0	1.0,1.0	1.0,1.0	0	rs46006090	FALSE
chr1	156066512	T	C	2168.35	18,15	0,0	1	13,20	0,0	1.0,1.0	1.0,1.0	0	rs47226156	FALSE
chr1	156066518	C	T	2542.36	21,16	0,0	1	16,20	0,1	1.0,1.0	1.0,0.952	0.024	rs48768443	FALSE
chr1	156066552	G	T	1609.36	12,11	0,0	1	9,16	0,0	1.0,1.0	1.0,1.0	0	rs47708323	FALSE
chr1	156066622	C	T	1106.38	7,11	0,0	1	6,9	0,0	1.0,1.0	1.0,1.0	0	rs50915500	FALSE
chr1	156066684	A	G	933.44	10,6	0,0	1	5,5	0,0	1.0,1.0	1.0,1.0	0	rs48924929	FALSE
chr1	156066693	T	C	961.41	11,9	0,0	1	6,5	0,0	1.0,1.0	1.0,1.0	0	rs49957906	FALSE
chr1	156066753	C	T	1486.36	10,11	0,0	1	10,11	0,0	1.0,1.0	1.0,1.0	0	rs46330468	FALSE
chr1	156066808	T	C	1508.38	14,14	0,0	1	8,6	0,0	1.0,1.0	1.0,1.0	0	rs50073844	FALSE
chr1	156066972	A	G	1305.37	8,15	0,0	1	7,8	0,0	1.0,1.0	1.0,1.0	0	rs48202171	FALSE
chr1	156067059	C	G	1031.39	8,6	0,0	1	7,9	0,0	1.0,1.0	1.0,1.0	0	rs48428463	FALSE
chr1	156067360	A	G	871.42	5,7	0,0	1	6,7	0,0	1.0,1.0	1.0,1.0	0	rs46223343	FALSE	B1F1	LTR/ERVL-MaLR
chr1	156067491	A	G	1884.35	13,15	0,0	1	12,12	0,0	1.0,1.0	1.0,1.0	0	rs48640923	FALSE
chr1	156067671	C	G	1135.38	8,11	0,0	1	6,8	0,0	1.0,1.0	1.0,1.0	0	rs48379545	FALSE
chr1	156067724	A	G	1283.38	12,11	0,0	1	7,6	0,0	1.0,1.0	1.0,1.0	0	rs47135330	FALSE
chr1	156067734	G	T	1266.38	13,11	0,0	1	8,6	0,0	1.0,1.0	1.0,1.0	0	rs107909271	FALSE
chr1	156067756	A	T	1210.38	13,6	0,0	1	8,9	0,0	1.0,1.0	1.0,1.0	0	rs107683493	FALSE
chr1	156067774	T	C	1699.36	14,8	0,0	1	14,11	0,0	1.0,1.0	1.0,1.0	0	rs235183882	FALSE
chr1	156067851	T	C	1498.36	8,12	0,0	1	11,16	0,0	1.0,1.0	1.0,1.0	0	rs263023489	FALSE	BC1_Mm	LTR/ERVL-MaLR
chr1	156067959	A	G	1261.37	8,7	0,0	1	10,10	0,0	1.0,1.0	1.0,1.0	0	rs48448957	FALSE
chr1	156067999	G	A	1760.36	16,11	0,0	1	10,13	0,0	1.0,1.0	1.0,1.0	0	rs47875943	FALSE	PB1D10	LTR/ERVL-MaLR
chr1	156068052	G	A	1932.35	16,15	0,0	1	14,13	0,0	1.0,1.0	1.0,1.0	0	rs50133886	FALSE	PB1D10	LTR/ERVL-MaLR
chr1	156068069	T	C	1674.35	14,13	0,0	1	14,11	0,0	1.0,1.0	1.0,1.0	0	rs50873444	FALSE
chr1	156068161	G	A	1603.36	11,14	0,0	1	10,10	0,0	1.0,1.0	1.0,1.0	0	rs50457578	FALSE
chr1	156068244	G	A	1173.37	11,8	0,0	1	7,9	0,0	1.0,1.0	1.0,1.0	0	rs46082364	FALSE
chr1	156068322	C	T	1288.42	11,11	0,0	1	4,12	0,0	1.0,1.0	1.0,1.0	0	rs48613855	FALSE
chr1	156068337	G	A	996.43	8,8	0,0	1	4,9	0,0	1.0,1.0	1.0,1.0	0	rs48168920	FALSE
chr1	156068346	G	C	925.4	10,7	0,0	1	6,6	0,0	1.0,1.0	1.0,1.0	0	rs48045666	FALSE
chr1	156068371	C	T	1716.36	17,15	0,0	1	8,13	0,0	1.0,1.0	1.0,1.0	0	rs45985263	FALSE
chr1	156068380	G	A	2146.36	20,16	0,0	1	9,15	0,0	1.0,1.0	1.0,1.0	0	rs48523914	FALSE
chr1	156068474	C	G	1963.35	16,13	0,0	1	12,14	0,0	1.0,1.0	1.0,1.0	0	rs49776685	FALSE
chr1	156068477	T	C	1770.35	15,13	0,0	1	12,14	0,0	1.0,1.0	1.0,1.0	0	rs50071719	FALSE
chr1	156068499	T	A	1344.36	11,11	0,0	1	7,12	0,0	1.0,1.0	1.0,1.0	0	rs51981286	FALSE
chr1	156068580	G	A	1600.62	12,11	1,0	1	9,14	0,0	0.923,1.0	1.0,1.0	-0.038	rs51535769	FALSE
chr1	156068602	A	G	1051.39	8,7	0,0	1	9,6	0,0	1.0,1.0	1.0,1.0	0	rs46448352	FALSE
chr1	156366506	C	A	1622.36	14,13	0,0	1	11,10	0,0	1.0,1.0	1.0,1.0	0		FALSE	(A)n	LTR/ERVL-MaLR
chr1	156424998	A	G	808.48	4,10	0,0	1	6,5	0,0	1.0,1.0	1.0,1.0	0	rs51685380	FALSE
chr1	156427469	T	C	719.52	6,4	0,0	1	4,7	0,0	1.0,1.0	1.0,1.0	0	rs47903940	FALSE
chr1	156427471	C	T	690.52	6,4	0,0	1	4,7	0,0	1.0,1.0	1.0,1.0	0	rs48545198	FALSE
chr1	156428240	T	C	1206.44	8,15	0,0	1	7,4	0,0	1.0,1.0	1.0,1.0	0	rs50465647	FALSE
chr1	156428342	A	G	1165.36	10,8	0,0	1	9,9	0,0	1.0,1.0	1.0,1.0	0	rs51100274	FALSE
chr1	156428481	C	T	899.47	7,5	0,0	1	4,11	0,0	1.0,1.0	1.0,1.0	0	rs51499298	FALSE
chr1	156428572	G	A	1106.38	7,11	0,0	1	6,8	0,0	1.0,1.0	1.0,1.0	0	rs51365051	FALSE
chr1	156429061	C	T	2281.35	21,16	1,0	1	17,14	0,0	0.955,1.0	1.0,1.0	-0.023	rs52208899	FALSE
chr1	156429107	A	G	2977.35	24,21	0,0	1	18,20	0,0	1.0,1.0	1.0,1.0	0	rs51826045	FALSE
chr1	156429131	T	A	2127.35	17,16	0,0	1	14,14	0,0	1.0,1.0	1.0,1.0	0	rs48562654	FALSE
chr1	156429136	G	T	2112.35	16,16	0,0	1	14,13	0,0	1.0,1.0	1.0,1.0	0	rs264687026	FALSE
chr1	156429143	C	T	1854.35	14,14	0,0	1	14,13	0,0	1.0,1.0	1.0,1.0	0	rs51351427	FALSE	B1_Mus1	LTR/ERVL-MaLR
chr1	156429297	A	C	839.94	9,7	5,2	1	6,6	5,5	0.643,0.778	0.545,0.545	0.165		FALSE
chr1	156429302	A	C	1193.13	11,7	0,0	1	8,9	0,1	1.0,1.0	1.0,0.9	0.05	rs246048117	FALSE
chr1	156429329	T	C	1286.36	11,9	0,0	1	8,9	0,0	1.0,1.0	1.0,1.0	0	rs51010732	FALSE
chr1	156429349	G	T	2632.35	21,21	0,0	1	20,16	0,0	1.0,1.0	1.0,1.0	0	rs48508938	FALSE
chr1	156429370	G	A	2201.35	20,16	0,0	1	14,15	0,0	1.0,1.0	1.0,1.0	0	rs47443556	FALSE
chr1	156429656	C	T	1721.36	15,13	0,0	1	10,11	0,0	1.0,1.0	1.0,1.0	0	rs32668987	FALSE
chr1	156429749	A	G	1026.4	8,8	0,0	1	5,10	0,0	1.0,1.0	1.0,1.0	0	rs51977155	FALSE
chr1	156429964	G	T	2134.36	15,16	0,0	1	10,20	0,0	1.0,1.0	1.0,1.0	0	rs8239238	FALSE
chr1	156430080	C	T	2024.35	18,16	0,0	1	13,14	0,0	1.0,1.0	1.0,1.0	0	rs46514361	FALSE	B1F	LTR/ERVL-MaLR
chr1	156430274	C	G	2733.35	18,21	0,0	1	20,17	0,0	1.0,1.0	1.0,1.0	0	rs3668475	FALSE
chr1	156430354	C	T	1579.39	13,15	0,0	1	5,14	0,0	1.0,1.0	1.0,1.0	0	rs3669018	FALSE
chr1	156430455	A	C	1591.36	16,9	0,0	1	8,12	0,0	1.0,1.0	1.0,1.0	0	rs3669624	FALSE
chr1	156430483	T	C	1057.43	8,9	0,0	1	4,9	0,0	1.0,1.0	1.0,1.0	0	rs3669685	FALSE
chr1	156430494	G	A	1167.43	9,11	0,0	1	4,11	0,0	1.0,1.0	1.0,1.0	0	rs3670131	FALSE
chr1	156430532	G	A	2730.35	22,23	0,0	1	14,23	0,0	1.0,1.0	1.0,1.0	0	rs3670193	FALSE
chr1	156430538	T	A	2609.35	22,21	0,0	1	14,22	0,0	1.0,1.0	1.0,1.0	0	rs3670208	FALSE
chr1	156430594	T	G	441.35	7,6	10,10	1	1,5	8,9	0.412,0.375	0.111,0.357	0.159		FALSE
chr1	156430634	T	C	2393.77	19,19	0,2	1	19,16	0,0	1.0,0.905	1.0,1.0	-0.048	rs3670806	FALSE
chr1	156430637	A	G	3027.35	22,22	0,0	1	21,20	0,0	1.0,1.0	1.0,1.0	0	rs3670825	FALSE
chr1	156430696	A	T	1716.36	15,13	0,0	1	9,11	0,0	1.0,1.0	1.0,1.0	0	rs3671354	FALSE
chr1	156430939	A	G	1948.36	16,17	0,0	1	12,10	0,0	1.0,1.0	1.0,1.0	0	rs47798765	FALSE
chr1	156430961	C	T	3451.35	26,26	0,0	1	24,21	0,0	1.0,1.0	1.0,1.0	0	rs48499015	FALSE
chr1	156430966	T	C	3665.35	26,28	0,0	1	24,24	0,0	1.0,1.0	1.0,1.0	0	rs49254503	FALSE
chr1	156430969	G	A	3467.35	26,26	0,0	1	26,24	1,0	1.0,1.0	0.963,1.0	0.019	rs45940716	FALSE
chr1	156430983	C	T	3446.35	25,23	1,0	1	25,23	0,0	0.962,1.0	1.0,1.0	-0.019	rs48566965	FALSE
chr1	156441366	G	A	3129.35	22,26	0,0	1	21,24	0,0	1.0,1.0	1.0,1.0	0	rs30510802	FALSE
chr1	156442392	G	A	2549.35	17,22	0,0	1	15,21	0,0	1.0,1.0	1.0,1.0	0	rs32696500	FALSE
chr1	156442409	T	C	2938.35	17,24	0,0	1	16,25	0,0	1.0,1.0	1.0,1.0	0	rs32159206	FALSE
chr1	156442425	T	G	3699.35	22,31	0,0	1	23,26	0,0	1.0,1.0	1.0,1.0	0	rs31633063	FALSE
chr1	156446678	T	C	3336.35	24,23	0,0	1	21,25	0,0	1.0,1.0	1.0,1.0	0	rs31277518	FALSE
chr1	156457985	T	C	3242.35	18,27	0,0	1	21,25	0,0	1.0,1.0	1.0,1.0	0	rs31276653	FALSE
chr1	156466736	C	A	3328.35	27,23	0,0	1	26,17	0,0	1.0,1.0	1.0,1.0	0	rs31270464	FALSE
chr1	156625424	A	G	1078.43	5,5	0,0	1	9,11	0,0	1.0,1.0	1.0,1.0	0	rs48584240	FALSE
chr1	156625430	A	G	1318.38	6,7	0,0	1	11,13	0,0	1.0,1.0	1.0,1.0	0	rs50071835	FALSE
chr1	156625460	C	T	1267.36	9,10	0,0	1	9,10	0,0	1.0,1.0	1.0,1.0	0	rs47275426	FALSE
chr1	156625472	T	C	1060.37	8,9	0,0	1	8,9	0,0	1.0,1.0	1.0,1.0	0	rs48711653	FALSE
chr1	156625541	A	G	1103.41	7,6	0,0	1	5,13	0,0	1.0,1.0	1.0,1.0	0	rs49186069	FALSE
chr1	156625565	T	C	1237.37	9,10	0,0	1	10,7	0,0	1.0,1.0	1.0,1.0	0	rs46559248	FALSE
chr1	156633843	C	A	1136.39	7,13	0,0	1	6,7	0,0	1.0,1.0	1.0,1.0	0	rs32448901	FALSE
chr1	156633855	T	C	992.38	7,11	0,0	1	7,7	0,0	1.0,1.0	1.0,1.0	0	rs31593361	FALSE
chr1	156633867	A	G	967.41	6,9	0,0	1	8,5	0,0	1.0,1.0	1.0,1.0	0	rs32593051	FALSE
chr1	156633870	T	C	857.43	5,9	0,0	1	8,5	0,0	1.0,1.0	1.0,1.0	0	rs31807247	FALSE
chr1	156642125	C	A	1566.86	15,14	2,0	1	12,9	0,0	0.882,1.0	1.0,1.0	-0.059	rs31766182	FALSE
chr1	156642939	C	T	1226.37	10,9	0,0	1	7,10	0,0	1.0,1.0	1.0,1.0	0	rs46256588	FALSE
chr1	156643307	A	G	833.47	7,5	0,0	1	4,7	0,0	1.0,1.0	1.0,1.0	0	rs47473652	FALSE
chr1	156643999	T	A	1726.36	12,17	0,0	1	10,10	0,0	1.0,1.0	1.0,1.0	0	rs30604424	FALSE
chr1	156644001	A	G	1604.36	12,17	0,0	1	9,10	0,0	1.0,1.0	1.0,1.0	0	rs31273654	FALSE
chr1	156644078	G	T	953.85	9,7	0,0	1	6,8	0,1	1.0,1.0	1.0,0.889	0.056	rs31988306	FALSE
chr1	156644566	G	A	1393.36	9,9	0,0	1	10,12	0,0	1.0,1.0	1.0,1.0	0	rs31428101	FALSE
chr1	156644801	T	C	711.65	8,2	0,0	1	6,7	0,0	1.0,1.0	1.0,1.0	0	rs31272942	FALSE
chr1	156645007	C	T	1548.36	8,10	0,0	1	12,17	0,0	1.0,1.0	1.0,1.0	0	rs31272941	FALSE
chr1	156645210	G	T	911.41	6,5	0,0	1	8,8	0,0	1.0,1.0	1.0,1.0	0	rs46139542	FALSE
chr1	156645312	T	C	704.47	5,5	0,0	1	5,7	0,0	1.0,1.0	1.0,1.0	0	rs47991980	FALSE
chr1	156645320	T	C	868.42	6,7	0,0	1	5,10	0,0	1.0,1.0	1.0,1.0	0	rs51395284	FALSE
chr1	156645325	A	C	1013.41	7,7	0,0	1	5,11	0,0	1.0,1.0	1.0,1.0	0	rs224028440	FALSE
chr1	156645328	C	G	1186.4	7,8	0,0	1	5,13	0,0	1.0,1.0	1.0,1.0	0	rs48316573	FALSE
chr1	156645353	T	G	770.68	6,5	0,0	1	2,9	0,0	1.0,1.0	1.0,1.0	0	rs51260729	FALSE
chr1	156645368	T	C	884.42	7,5	0,0	1	6,9	0,0	1.0,1.0	1.0,1.0	0	rs50643179	FALSE
chr1	156645372	A	G	1051.39	8,7	0,0	1	6,10	0,0	1.0,1.0	1.0,1.0	0	rs31272937	FALSE
chr1	156645386	A	G	959.4	6,6	0,0	1	7,8	0,0	1.0,1.0	1.0,1.0	0	rs45643216	FALSE
chr1	156645423	G	C	1357.37	8,7	0,0	1	11,11	0,0	1.0,1.0	1.0,1.0	0	rs31272936	FALSE
chr1	156645841	T	C	699.65	3,7	0,0	1	7,3	0,0	1.0,1.0	1.0,1.0	0	rs31272935	FALSE
chr1	156645909	T	C	1039.37	9,8	0,0	1	10,8	0,0	1.0,1.0	1.0,1.0	0	rs49059367	FALSE
chr1	156645940	T	C	1748.36	12,14	0,0	1	9,13	0,0	1.0,1.0	1.0,1.0	0	rs3711214	FALSE
chr1	156645941	G	A	1723.36	12,14	0,0	1	9,13	0,0	1.0,1.0	1.0,1.0	0	rs47010579	FALSE
chr1	156646305	T	C	1026.41	12,6	0,0	1	5,8	0,0	1.0,1.0	1.0,1.0	0	rs50874666	FALSE
chr1	156646460	T	C	654.47	4,6	0,0	1	6,6	0,0	1.0,1.0	1.0,1.0	0	rs31272143	FALSE
chr1	156646526	G	A	972.43	5,11	0,0	1	5,7	0,0	1.0,1.0	1.0,1.0	0	rs31272142	FALSE
chr1	156646661	G	A	1024.39	8,7	0,0	1	6,9	0,0	1.0,1.0	1.0,1.0	0	rs49356129	FALSE
chr1	156646671	G	A	1003.38	7,8	0,0	1	7,9	0,0	1.0,1.0	1.0,1.0	0	rs31272141	FALSE
chr1	156646963	A	T	1126.38	9,12	0,0	1	7,6	0,0	1.0,1.0	1.0,1.0	0	rs31272140	FALSE
chr1	156647074	G	A	1277.37	13,11	0,0	1	6,9	0,0	1.0,1.0	1.0,1.0	0	rs31272139	FALSE
chr1	156647138	C	T	797.44	7,5	0,0	1	5,8	0,0	1.0,1.0	1.0,1.0	0	rs31272137	FALSE
chr1	156647145	G	T	766.48	6,4	0,0	1	5,8	0,0	1.0,1.0	1.0,1.0	0	rs31272136	FALSE
chr1	156647164	T	C	689.51	4,6	0,0	1	4,9	0,0	1.0,1.0	1.0,1.0	0	rs47109186	FALSE
chr1	156647198	T	C	841.44	7,9	0,0	1	4,7	0,0	1.0,1.0	1.0,1.0	0	rs31272135	FALSE
chr1	156647313	T	C	1442.36	10,10	0,0	1	9,11	0,0	1.0,1.0	1.0,1.0	0	rs31272134	FALSE
chr1	156647322	A	G	1250.37	9,9	0,0	1	7,10	0,0	1.0,1.0	1.0,1.0	0	rs51893863	FALSE
chr1	156647688	T	G	766.47	6,6	0,0	1	4,6	0,0	1.0,1.0	1.0,1.0	0	rs31271359	FALSE
chr1	156648915	G	C	794.41	6,6	0,0	1	6,8	0,0	1.0,1.0	1.0,1.0	0	rs31270440	FALSE
chr1	156649115	G	A	1115.38	7,8	0,0	1	7,10	0,0	1.0,1.0	1.0,1.0	0	rs13476194	FALSE
chr1	156649151	T	C	884.41	6,7	0,0	1	6,7	0,0	1.0,1.0	1.0,1.0	0	rs31270438	FALSE
chr1	156649154	C	G	812.44	5,7	0,0	1	5,8	0,0	1.0,1.0	1.0,1.0	0	rs30551337	FALSE
chr1	156653643	A	T	1024.4	10,7	0,0	1	5,9	0,0	1.0,1.0	1.0,1.0	0	rs31269586	FALSE
chr1	156653683	C	G	1591.36	13,14	0,0	1	7,14	0,0	1.0,1.0	1.0,1.0	0	rs46655473	FALSE	ID_B1	LTR/ERVL-MaLR
chr1	156653758	A	G	1152.49	12,14	0,0	1	3,8	0,0	1.0,1.0	1.0,1.0	0	rs47773603	FALSE	ID_B1	LTR/ERVL-MaLR
chr1	156653780	A	G	1469.36	13,13	0,0	1	8,11	0,0	1.0,1.0	1.0,1.0	0	rs242630260	FALSE	ID_B1	LTR/ERVL-MaLR
chr1	156653808	G	A	1504.36	12,11	0,0	1	9,11	0,0	1.0,1.0	1.0,1.0	0	rs45955779	FALSE	ID_B1	LTR/ERVL-MaLR
chr1	156653842	G	A	1464.36	12,12	0,0	1	7,13	0,0	1.0,1.0	1.0,1.0	0	rs48492800	FALSE	ID_B1	LTR/ERVL-MaLR
chr1	156654198	C	T	2241.35	17,18	0,0	1	11,21	0,0	1.0,1.0	1.0,1.0	0	rs31268822	FALSE
chr1	156654750	G	T	2022.35	16,15	0,0	1	15,15	0,0	1.0,1.0	1.0,1.0	0	rs31268818	FALSE
chr1	156654881	C	A	1925.36	16,17	0,0	1	7,15	0,0	1.0,1.0	1.0,1.0	0	rs31268817	FALSE
chr1	156654951	C	G	338.91	1,7	9,7	1	3,4	11,6	0.1,0.5	0.214,0.4	-0.007		FALSE
chr1	156655044	A	G	1498.36	12,10	0,0	1	9,11	0,0	1.0,1.0	1.0,1.0	0	rs31268815	FALSE
chr1	156655113	A	C	2031.35	14,19	0,0	1	13,14	0,0	1.0,1.0	1.0,1.0	0	rs31267903	FALSE
chr1	156655116	A	T	2433.35	18,22	0,0	1	16,18	0,0	1.0,1.0	1.0,1.0	0	rs51724600	FALSE
chr1	156655202	G	A	2618.35	19,20	0,0	1	16,22	0,0	1.0,1.0	1.0,1.0	0	rs31267901	FALSE
chr1	156655232	A	G	1750.36	11,18	0,0	1	8,17	0,0	1.0,1.0	1.0,1.0	0	rs31267900	FALSE
chr1	156655562	T	G	862.42	6,6	0,0	1	6,6	0,0	1.0,1.0	1.0,1.0	0	rs224301788	FALSE
chr1	156655567	A	G	781.44	6,5	0,0	1	6,6	0,0	1.0,1.0	1.0,1.0	0	.	FALSE
chr1	156655866	A	G	2124.35	16,18	0,0	1	13,19	0,0	1.0,1.0	1.0,1.0	0	rs13461645	FALSE
chr1	156669484	A	C	3710.35	29,28	0,0	1	22,26	0,0	1.0,1.0	1.0,1.0	0	rs13461646	FALSE
chr1	156669619	G	A	2927.35	25,19	0,0	1	19,20	0,0	1.0,1.0	1.0,1.0	0	rs31274029	FALSE
chr1	156673586	C	T	1236.37	9,10	0,0	1	7,11	0,0	1.0,1.0	1.0,1.0	0	rs3713711	FALSE
chr1	156673588	A	G	1225.37	9,10	0,0	1	7,11	0,0	1.0,1.0	1.0,1.0	0	rs3713712	FALSE
chr1	156674181	T	G	1174.49	11,12	0,0	1	3,13	0,0	1.0,1.0	1.0,1.0	0	rs13461644	FALSE
chr1	156678609	A	G	1519.36	16,11	0,0	1	9,10	0,0	1.0,1.0	1.0,1.0	0	rs31272191	FALSE
chr1	156678837	C	T	2569.35	17,20	0,0	1	15,21	0,0	1.0,1.0	1.0,1.0	0	rs46357091	FALSE
chr1	156678840	C	T	2288.35	15,18	0,0	1	13,19	0,0	1.0,1.0	1.0,1.0	0	rs51598640	FALSE
chr1	156678847	T	C	2790.35	19,23	0,0	1	14,23	0,0	1.0,1.0	1.0,1.0	0	rs48017765	FALSE
chr1	156678878	G	A	3103.35	20,22	0,0	1	17,28	0,0	1.0,1.0	1.0,1.0	0	rs31272189	FALSE
chr1	156678917	G	A	915.42	7,5	0,0	1	6,8	0,0	1.0,1.0	1.0,1.0	0	rs259501149	FALSE
chr1	156678955	A	G	2174.35	15,16	0,0	1	14,15	0,0	1.0,1.0	1.0,1.0	0	rs31272188	FALSE
chr1	156679065	C	T	2771.35	19,23	0,0	1	19,22	0,1	1.0,1.0	1.0,0.957	0.022	rs52478168	FALSE
chr1	156679099	G	A	3073.36	21,26	1,0	1	20,25	0,0	0.955,1.0	1.0,1.0	-0.023	rs47460644	FALSE
chr1	156679115	A	G	3571.35	30,28	0,0	1	25,25	0,0	1.0,1.0	1.0,1.0	0	rs52270044	FALSE
chr1	156679223	C	T	2303.35	18,19	0,0	1	12,15	0,0	1.0,1.0	1.0,1.0	0	rs31272185	FALSE
chr1	156679253	T	A	465.94	7,5	11,8	1	4,4	11,9	0.389,0.385	0.267,0.308	0.1		FALSE
chr1	156679394	A	C	2164.35	18,16	0,0	1	15,11	0,0	1.0,1.0	1.0,1.0	0	rs48318696	FALSE
chr1	156679408	T	G	1892.35	18,12	0,0	1	15,14	0,0	1.0,1.0	1.0,1.0	0	rs31272184	FALSE
chr1	156679669	C	T	1940.36	17,12	0,0	1	10,16	0,0	1.0,1.0	1.0,1.0	0	rs51303908	FALSE
chr1	156679673	T	G	1879.36	17,13	0,0	1	10,16	0,0	1.0,1.0	1.0,1.0	0	rs50046821	FALSE
chr1	156679693	G	A	1789.36	14,13	0,0	1	8,15	0,0	1.0,1.0	1.0,1.0	0	rs46901856	FALSE
chr1	156679711	C	T	956.39	7,8	0,0	1	6,8	0,0	1.0,1.0	1.0,1.0	0	rs50850822	FALSE
chr1	156679779	A	G	2401.35	18,16	0,0	1	12,19	0,0	1.0,1.0	1.0,1.0	0	rs45652172	FALSE
chr1	156679904	G	T	1391.36	10,12	0,0	1	8,12	0,0	1.0,1.0	1.0,1.0	0	rs48726315	FALSE
chr1	156680076	C	T	1980.35	14,14	0,0	1	15,16	0,0	1.0,1.0	1.0,1.0	0	rs51185150	FALSE	B1_Mur4	LTR/ERVL-MaLR
chr1	156680168	G	A	1825.35	16,14	0,0	1	11,16	0,0	1.0,1.0	1.0,1.0	0	rs48562739	FALSE
chr1	156680232	G	A	775.48	5,9	0,0	1	4,6	0,0	1.0,1.0	1.0,1.0	0	rs48614893	FALSE
chr1	156680319	G	A	1638.35	13,12	0,0	1	13,13	0,0	1.0,1.0	1.0,1.0	0	rs265947388	FALSE
chr1	156680321	C	G	1826.35	13,12	0,0	1	13,13	0,0	1.0,1.0	1.0,1.0	0	rs225289891	FALSE
chr1	156680324	G	A	1920.35	15,13	0,0	1	13,13	0,0	1.0,1.0	1.0,1.0	0	rs31271329	FALSE
chr1	156680409	C	A	817.11	7,6	1,0	1	4,8	0,1	0.875,1.0	1.0,0.889	-0.007		FALSE
chr1	156680449	A	T	2512.35	20,20	0,0	1	16,17	0,0	1.0,1.0	1.0,1.0	0	rs47568522	FALSE
chr1	156680450	G	T	2476.35	20,20	0,0	1	16,17	0,0	1.0,1.0	1.0,1.0	0	rs31271328	FALSE
chr1	156680553	T	C	1276.38	12,8	0,0	1	6,11	0,0	1.0,1.0	1.0,1.0	0	rs49357181	FALSE	B1F	LTR/ERVL-MaLR
chr1	156680623	A	G	1652.35	11,18	0,0	1	16,16	0,0	1.0,1.0	1.0,1.0	0	rs46351959	FALSE
chr1	156680733	T	C	2354.35	21,15	0,0	1	12,17	0,0	1.0,1.0	1.0,1.0	0	rs31271326	FALSE
chr1	156680746	G	C	2517.35	22,14	0,0	1	13,20	0,0	1.0,1.0	1.0,1.0	0	rs31271325	FALSE
chr1	156680778	G	A	2629.35	23,15	0,0	1	18,19	0,0	1.0,1.0	1.0,1.0	0	rs47925148	FALSE
chr1	156680779	A	G	2753.35	23,15	0,0	1	18,19	0,0	1.0,1.0	1.0,1.0	0	rs579956343	FALSE
chr1	156680922	T	C	1206.77	12,12	1,0	1	3,7	0,0	0.923,1.0	1.0,1.0	-0.038	rs46614132	FALSE
chr1	156680928	T	C	1393.39	14,14	0,0	1	5,9	0,0	1.0,1.0	1.0,1.0	0	rs50814953	FALSE
chr1	156680986	A	G	2346.35	19,16	0,0	1	15,18	0,0	1.0,1.0	1.0,1.0	0	rs31270423	FALSE
chr1	156681044	G	A	2624.35	21,17	0,0	1	21,18	0,0	1.0,1.0	1.0,1.0	0	rs254156186	FALSE
chr1	156681076	A	G	1568.36	11,12	0,0	1	11,11	0,0	1.0,1.0	1.0,1.0	0	rs31270422	FALSE
chr1	156681156	A	T	1719.36	18,12	0,0	1	11,11	0,0	1.0,1.0	1.0,1.0	0	rs48405480	FALSE
chr1	156681177	T	C	3022.35	23,20	0,0	1	20,21	0,0	1.0,1.0	1.0,1.0	0	rs31270421	FALSE
chr1	156681216	C	A	2489.35	16,19	0,0	1	16,20	0,0	1.0,1.0	1.0,1.0	0	rs50741386	FALSE
chr1	156681236	C	T	1909.36	14,14	0,0	1	10,17	0,0	1.0,1.0	1.0,1.0	0	rs51839380	FALSE
chr1	156681237	T	G	1989.36	14,14	0,0	1	10,17	0,0	1.0,1.0	1.0,1.0	0	rs47466706	FALSE
chr1	156681348	T	C	3617.35	25,25	0,0	1	28,23	1,0	1.0,1.0	0.966,1.0	0.017	rs31270418	FALSE
chr1	156681400	T	C	2244.35	15,17	0,0	1	17,13	0,0	1.0,1.0	1.0,1.0	0	rs240028474	FALSE
chr1	156681403	G	A	2372.35	17,19	0,0	1	17,15	0,0	1.0,1.0	1.0,1.0	0	rs51573055	FALSE
chr1	156681561	A	G	3273.35	28,20	0,0	1	27,28	0,0	1.0,1.0	1.0,1.0	0	rs49482074	FALSE
chr1	156698782	C	T	1887.42	14,20	1,1	1	12,13	0,0	0.933,0.952	1.0,1.0	-0.057	rs13464969	FALSE
chr1	156698818	G	T	1762.36	15,14	0,0	1	10,11	0,0	1.0,1.0	1.0,1.0	0	rs13464968	FALSE
chr1	157419891	G	C	1335.36	9,12	0,0	1	8,13	0,0	1.0,1.0	1.0,1.0	0	rs31253740	FALSE
chr1	157420057	A	G	1008.82	8,7	0,0	1	5,9	0,1	1.0,1.0	1.0,0.9	0.05	rs31253739	FALSE
chr1	157420116	G	T	812.5	4,8	0,0	1	9,4	0,0	1.0,1.0	1.0,1.0	0	rs31253738	FALSE
chr1	157420140	T	G	1338.36	9,12	0,0	1	9,9	0,0	1.0,1.0	1.0,1.0	0	rs31253737	FALSE
chr1	157420207	A	C	901.44	5,8	0,0	1	7,5	0,0	1.0,1.0	1.0,1.0	0	rs108005087	FALSE
chr1	157420209	G	A	859.44	5,8	0,0	1	7,5	0,0	1.0,1.0	1.0,1.0	0	rs108283720	FALSE
chr1	157535455	C	G	819.43	6,7	0,0	1	5,6	0,0	1.0,1.0	1.0,1.0	0	rs48196056	FALSE
chr1	157535456	C	T	790.43	6,7	0,0	1	5,6	0,0	1.0,1.0	1.0,1.0	0	rs46970139	FALSE
chr1	157565439	T	C	1005.44	10,10	0,0	1	4,6	0,0	1.0,1.0	1.0,1.0	0	rs31235085	FALSE
chr1	159232542	G	A	892.44	4,7	0,0	1	7,8	0,0	1.0,1.0	1.0,1.0	0	rs259469040	FALSE	(CGG)n	LTR/ERVL-MaLR
chr1	159345122	G	C	1434.36	10,11	0,0	1	11,8	0,0	1.0,1.0	1.0,1.0	0	rs46976907	FALSE
chr1	159345138	A	G	1778.36	14,14	0,0	1	13,10	0,0	1.0,1.0	1.0,1.0	0	rs51529414	FALSE
chr1	159345140	G	T	1741.36	14,14	0,0	1	13,10	0,0	1.0,1.0	1.0,1.0	0	.	FALSE
chr1	159345222	G	T	1594.36	13,13	0,0	1	8,13	0,0	1.0,1.0	1.0,1.0	0	rs46920713	FALSE	B3	LTR/ERVL-MaLR
chr1	159345251	T	C	1253.37	10,9	0,0	1	8,8	0,0	1.0,1.0	1.0,1.0	0	rs49136709	FALSE	B3	LTR/ERVL-MaLR
chr1	159345252	C	T	1220.37	10,9	0,0	1	8,8	0,0	1.0,1.0	1.0,1.0	0	rs47126982	FALSE	B3	LTR/ERVL-MaLR
chr1	159345349	T	C	1353.36	13,11	0,0	1	8,8	0,0	1.0,1.0	1.0,1.0	0	rs46462485	FALSE	B3	LTR/ERVL-MaLR
chr1	159345396	A	T	1404.37	14,12	0,0	1	6,9	0,0	1.0,1.0	1.0,1.0	0	rs50323614	FALSE	B3	LTR/ERVL-MaLR
chr1	160044742	A	G	1330.38	8,6	0,0	1	10,15	0,0	1.0,1.0	1.0,1.0	0	rs32693718	FALSE
chr1	160075034	T	C	1781.36	11,11	0,0	1	15,12	0,0	1.0,1.0	1.0,1.0	0	rs51218132	FALSE
chr1	160075463	G	A	918.44	9,6	0,0	1	4,9	0,0	1.0,1.0	1.0,1.0	0	rs45901187	FALSE
chr1	160075477	C	T	977.41	8,5	0,0	1	6,9	0,0	1.0,1.0	1.0,1.0	0	rs51700591	FALSE
chr1	160075569	C	T	1162.19	5,8	0,0	1	9,15	1,0	1.0,1.0	0.9,1.0	0.05	rs51906864	FALSE
chr1	160075656	T	G	1906.36	10,12	0,0	1	16,14	0,0	1.0,1.0	1.0,1.0	0	rs48499002	FALSE
chr1	160075816	G	A	638.49	6,5	0,0	1	4,6	0,0	1.0,1.0	1.0,1.0	0	rs50695926	FALSE
chr1	160075913	A	T	789.45	6,4	0,0	1	7,8	0,0	1.0,1.0	1.0,1.0	0	rs51990389	FALSE
chr1	160076021	G	A	1006.4	8,5	0,0	1	10,7	0,0	1.0,1.0	1.0,1.0	0	rs231916789	FALSE
chr1	160076023	C	A	1020.4	8,5	0,0	1	10,7	0,0	1.0,1.0	1.0,1.0	0	rs258695737	FALSE
chr1	160076024	C	G	1035.4	8,5	0,0	1	10,7	0,0	1.0,1.0	1.0,1.0	0	rs214263612	FALSE
chr1	160076088	T	A	1202.39	9,5	0,0	1	9,12	0,0	1.0,1.0	1.0,1.0	0	rs51268129	FALSE
chr1	160076101	A	G	885.47	8,4	0,0	1	5,8	0,0	1.0,1.0	1.0,1.0	0	rs48232299	FALSE
chr1	160076265	G	A	1060.39	7,6	0,0	1	7,12	0,0	1.0,1.0	1.0,1.0	0	rs46860553	FALSE
chr1	160076537	T	C	1540.36	11,9	0,0	1	15,14	0,0	1.0,1.0	1.0,1.0	0	rs52172195	FALSE
chr1	160076735	A	G	774.44	6,5	0,0	1	6,6	0,0	1.0,1.0	1.0,1.0	0	rs47030561	FALSE
chr1	160076930	G	A	1289.37	7,7	0,0	1	10,14	0,0	1.0,1.0	1.0,1.0	0	rs49060184	FALSE
chr1	160077669	A	G	1234.37	10,7	0,0	1	9,8	0,0	1.0,1.0	1.0,1.0	0	rs231470848	FALSE
chr1	160077721	C	A	1125.37	9,10	0,0	1	8,7	0,0	1.0,1.0	1.0,1.0	0	rs47218938	FALSE
chr1	160077732	C	A	1339.36	10,11	0,0	1	10,9	0,0	1.0,1.0	1.0,1.0	0	rs48377074	FALSE
chr1	160077854	A	T	1310.37	10,7	0,0	1	8,12	0,0	1.0,1.0	1.0,1.0	0	rs49160024	FALSE
chr1	160077917	G	C	1192.76	4,8	0,0	1	12,13	1,0	1.0,1.0	0.923,1.0	0.038	rs50515462	FALSE
chr1	160077993	T	G	1243.37	8,8	0,0	1	7,13	0,0	1.0,1.0	1.0,1.0	0	rs48638268	FALSE
chr1	160078033	G	A	1094.43	4,8	0,0	1	9,10	0,0	1.0,1.0	1.0,1.0	0	rs51283302	FALSE
chr1	160078262	G	A	760.47	6,4	0,0	1	7,6	0,0	1.0,1.0	1.0,1.0	0	rs51044438	FALSE
chr1	160078355	A	G	1057.44	4,7	0,0	1	7,13	0,0	1.0,1.0	1.0,1.0	0	rs46804585	FALSE
chr1	160078362	C	T	989.44	4,7	0,0	1	7,12	0,0	1.0,1.0	1.0,1.0	0	rs46851422	FALSE
chr1	160199493	C	G	3320.35	21,24	0,0	1	22,25	0,0	1.0,1.0	1.0,1.0	0	rs13465227	FALSE
chr1	160199833	C	T	1094.4	10,11	0,0	1	5,7	0,0	1.0,1.0	1.0,1.0	0	rs31346105	FALSE
chr1	160199970	C	T	927.45	7,11	0,0	1	4,6	0,0	1.0,1.0	1.0,1.0	0	rs31346104	FALSE
chr1	160200222	C	A	778.58	4,6	0,0	1	3,9	0,0	1.0,1.0	1.0,1.0	0	rs31345303	FALSE
chr1	160203068	T	C	2837.35	21,22	0,0	1	16,20	0,0	1.0,1.0	1.0,1.0	0	rs31083775	FALSE
chr1	160203214	A	G	3035.35	21,22	0,0	1	17,24	0,0	1.0,1.0	1.0,1.0	0	rs13476204	FALSE
chr1	160203552	G	A	4468.35	30,33	0,0	1	29,34	0,0	1.0,1.0	1.0,1.0	0	rs31344401	FALSE
chr1	160206138	G	A	747.65	7,6	0,0	1	2,8	0,0	1.0,1.0	1.0,1.0	0	rs31344395	FALSE
chr1	160206663	A	G	3491.35	29,31	0,0	1	19,30	0,0	1.0,1.0	1.0,1.0	0	rs31344394	FALSE
chr1	160208560	C	T	930.39	7,7	0,0	1	6,8	0,0	1.0,1.0	1.0,1.0	0	rs31343936	FALSE
chr1	160951096	T	C	778.58	9,3	0,0	1	4,6	0,0	1.0,1.0	1.0,1.0	0	rs32516082	FALSE
chr1	160968889	T	G	963.44	9,7	0,0	1	4,7	0,0	1.0,1.0	1.0,1.0	0	rs31909590	FALSE	B3	LTR/ERVL-MaLR
chr1	160969496	T	C	858.43	6,7	0,0	1	5,6	0,0	1.0,1.0	1.0,1.0	0	rs50793554	FALSE
chr1	160969497	G	A	797.43	6,7	0,0	1	5,6	0,0	1.0,1.0	1.0,1.0	0	rs30511475	FALSE
chr1	160970533	G	T	35.16	1,0	7,9	1	0,2	9,5	0.125,0.0	0.0,0.286	-0.08		FALSE
chr1	160972195	T	G	786.46	5,6	0,0	1	5,6	0,0	1.0,1.0	1.0,1.0	0	rs32264026	FALSE
chr1	160973544	A	G	792.48	7,5	0,0	1	4,6	0,0	1.0,1.0	1.0,1.0	0	rs49657317	FALSE
chr1	160974434	T	A	1067.38	8,8	0,0	1	6,10	0,0	1.0,1.0	1.0,1.0	0	rs49568859	FALSE
chr1	160974628	T	G	1395.39	10,13	0,0	1	5,12	0,0	1.0,1.0	1.0,1.0	0	rs51466667	FALSE
chr1	160974654	A	C	835.53	5,10	0,0	1	3,8	0,0	1.0,1.0	1.0,1.0	0	rs47448504	FALSE
chr1	161035845	C	A	632.3	5,4	1,0	1	3,8	0,0	0.833,1.0	1.0,1.0	-0.083	rs47409956	FALSE
chr1	161036022	C	A	1225.38	8,6	0,0	1	9,12	0,0	1.0,1.0	1.0,1.0	0	rs13474263	FALSE
chr1	161036351	G	A	917.4	7,8	0,0	1	6,6	0,0	1.0,1.0	1.0,1.0	0	rs229664079	FALSE
chr1	161036379	A	G	1335.38	6,11	0,0	1	12,8	0,0	1.0,1.0	1.0,1.0	0	rs254326871	FALSE
chr1	161036380	G	A	1305.38	6,11	0,0	1	12,8	0,0	1.0,1.0	1.0,1.0	0	rs266208970	FALSE
chr1	161037052	T	C	1357.37	7,10	0,0	1	8,12	0,0	1.0,1.0	1.0,1.0	0	rs33754950	FALSE
chr1	161037296	A	G	3436.35	22,25	0,0	1	22,26	0,0	1.0,1.0	1.0,1.0	0	rs33754949	FALSE
chr1	161037798	C	A	770.44	7,8	0,0	1	5,5	0,0	1.0,1.0	1.0,1.0	0	rs33754233	FALSE
chr1	161038257	C	T	3352.35	23,26	1,0	1	28,24	0,1	0.958,1.0	1.0,0.96	-0.001	rs33754225	FALSE
chr1	161041613	C	G	1378.36	10,9	0,0	1	11,11	0,0	1.0,1.0	1.0,1.0	0	rs33757381	FALSE
chr1	161041649	T	C	2179.35	18,15	0,0	1	15,13	0,0	1.0,1.0	1.0,1.0	0	.	FALSE
chr1	161046833	T	A	2024.35	19,14	0,0	1	16,14	0,0	1.0,1.0	1.0,1.0	0	rs31573477	FALSE
chr1	161046837	T	C	2152.35	18,13	0,0	1	16,13	0,0	1.0,1.0	1.0,1.0	0	rs32115111	FALSE
chr1	161051348	A	G	1876.35	15,13	0,0	1	15,16	0,0	1.0,1.0	1.0,1.0	0	rs33754544	FALSE
chr1	161070092	G	T	1750.36	13,9	0,0	1	13,14	0,0	1.0,1.0	1.0,1.0	0	rs51557988	FALSE
chr1	161070255	T	A	1458.36	8,10	0,0	1	9,15	0,0	1.0,1.0	1.0,1.0	0	rs48775965	FALSE
chr1	161070264	T	A	1497.36	8,10	0,0	1	9,15	0,0	1.0,1.0	1.0,1.0	0	rs47832492	FALSE
chr1	161070386	G	A	1388.36	9,10	0,0	1	10,12	0,0	1.0,1.0	1.0,1.0	0	rs33754856	FALSE
chr1	161070504	T	C	1168.37	7,8	0,0	1	8,10	0,0	1.0,1.0	1.0,1.0	0	rs33754855	FALSE
chr1	161070515	G	A	676.49	4,6	0,0	1	5,6	0,0	1.0,1.0	1.0,1.0	0	rs33754854	FALSE
chr1	161074843	G	A	1543.36	7,11	0,0	1	12,15	0,0	1.0,1.0	1.0,1.0	0	rs13465183	FALSE
chr1	161083424	T	G	1298.37	10,12	0,0	1	7,7	0,0	1.0,1.0	1.0,1.0	0	rs51031294	FALSE
chr1	161083426	A	T	1212.89	10,11	0,1	1	7,7	0,0	1.0,0.917	1.0,1.0	-0.042	rs51949327	FALSE
chr1	161088552	G	A	1576.36	13,13	0,0	1	11,11	0,0	1.0,1.0	1.0,1.0	0	rs232430978	FALSE
chr1	161088974	A	T	1500.36	12,11	0,0	1	7,14	0,0	1.0,1.0	1.0,1.0	0	rs33750267	FALSE
chr1	161089046	G	A	1224.38	6,12	0,0	1	10,8	0,0	1.0,1.0	1.0,1.0	0	rs33750266	FALSE
chr1	161089592	C	G	209.29	1,3	7,2	1	1,4	8,5	0.125,0.6	0.111,0.444	0.085	rs232559455	FALSE	URR1A	LTR/ERVL-MaLR
chr1	161089720	A	G	1575.36	12,11	0,0	1	9,13	0,0	1.0,1.0	1.0,1.0	0	rs33888904	FALSE	URR1A	LTR/ERVL-MaLR
chr1	161089735	C	T	913.5	8,7	0,0	1	3,9	0,0	1.0,1.0	1.0,1.0	0	rs31949921	FALSE	URR1A	LTR/ERVL-MaLR
chr1	161089830	G	A	1053.35	6,6	1,0	1	10,9	0,0	0.857,1.0	1.0,1.0	-0.071	rs32787616	FALSE	B3A	LTR/ERVL-MaLR
chr1	161090283	C	T	1271.37	7,8	0,0	1	10,13	0,0	1.0,1.0	1.0,1.0	0	rs32383482	FALSE
chr1	161090297	G	T	1511.36	10,7	0,0	1	12,14	0,0	1.0,1.0	1.0,1.0	0	rs30868633	FALSE
chr1	161090355	C	G	1292.36	12,9	0,0	1	8,12	0,0	1.0,1.0	1.0,1.0	0	rs33750264	FALSE
chr1	161095661	A	G	1677.36	9,20	0,0	1	12,12	0,0	1.0,1.0	1.0,1.0	0	rs33755259	FALSE
chr1	161098327	G	A	1511.36	12,12	0,0	1	10,9	0,0	1.0,1.0	1.0,1.0	0	rs32250182	FALSE
chr1	161106758	C	T	1083.38	8,11	0,0	1	8,6	0,0	1.0,1.0	1.0,1.0	0	rs31646627	FALSE
chr1	161148244	C	G	323.94	4,2	5,2	1	3,4	2,2	0.444,0.5	0.6,0.667	-0.161	rs581622792	FALSE	MLT1F2	LTR/ERVL-MaLR
chr1	161241427	A	G	3788.35	28,26	0,0	1	27,26	0,0	1.0,1.0	1.0,1.0	0	rs33751008	FALSE
chr1	161244224	G	T	3443.35	25,23	0,0	1	20,28	0,0	1.0,1.0	1.0,1.0	0	.	FALSE
chr1	161828233	G	A	912.01	7,11	0,0	1	4,7	1,0	1.0,1.0	0.8,1.0	0.1	rs31344983	FALSE
chr1	161833443	C	T	1358.37	6,10	0,0	1	13,11	0,0	1.0,1.0	1.0,1.0	0	rs32548708	FALSE
chr1	161834242	C	T	873.41	7,5	0,0	1	7,7	0,0	1.0,1.0	1.0,1.0	0	rs51188631	FALSE
chr1	161834798	C	T	1403.37	6,10	0,0	1	15,11	0,0	1.0,1.0	1.0,1.0	0	rs32651071	FALSE
chr1	161857375	C	G	1275.37	7,8	0,0	1	10,10	0,0	1.0,1.0	1.0,1.0	0	rs13465424	FALSE
chr1	161859493	T	G	1371.42	4,11	0,0	1	10,13	0,0	1.0,1.0	1.0,1.0	0	rs50302838	FALSE
chr1	161864019	C	T	855.43	9,7	0,0	1	5,5	0,0	1.0,1.0	1.0,1.0	0	rs31173536	FALSE
chr1	161970534	T	C	951.43	10,8	0,0	1	4,9	0,0	1.0,1.0	1.0,1.0	0	rs31329214	FALSE
chr1	161970750	C	T	1199.62	13,9	0,0	1	2,10	0,0	1.0,1.0	1.0,1.0	0	rs233121480	FALSE
chr1	161970888	A	G	1027.4	5,11	0,0	1	7,9	0,0	1.0,1.0	1.0,1.0	0	rs227521275	FALSE
chr1	161971352	A	T	922.41	8,7	0,0	1	5,7	0,0	1.0,1.0	1.0,1.0	0	rs4222745	FALSE
chr1	161971550	T	A	1295.38	6,9	0,0	1	10,11	0,0	1.0,1.0	1.0,1.0	0	rs32311923	FALSE
chr1	162533899	C	T	1524.37	13,9	0,0	1	7,15	0,0	1.0,1.0	1.0,1.0	0	rs243711799	FALSE	ORR1F	LTR/ERVL-MaLR
chr1	162533927	T	C	1745.36	11,12	0,0	1	15,12	0,0	1.0,1.0	1.0,1.0	0	rs262678266	FALSE	ORR1F	LTR/ERVL-MaLR
chr1	162533939	A	G	1324.36	7,10	0,0	1	12,12	0,0	1.0,1.0	1.0,1.0	0	rs222429108	FALSE	ORR1F	LTR/ERVL-MaLR
chr1	162534074	G	A	2194.35	12,15	0,0	1	19,17	0,0	1.0,1.0	1.0,1.0	0	rs264572431	FALSE	B1_Mur4	LTR/ERVL-MaLR
chr1	162534232	T	G	1146.39	5,10	0,0	1	9,9	0,0	1.0,1.0	1.0,1.0	0	rs36269263	FALSE
chr1	162535921	C	A	683.5	4,7	0,0	1	5,5	0,0	1.0,1.0	1.0,1.0	0	rs248510338	FALSE
chr1	162537121	T	C	124.36	2,1	7,7	1	3,3	11,7	0.222,0.125	0.214,0.3	-0.084		FALSE
chr1	162542274	C	T	1587.36	11,13	0,0	1	10,10	0,0	1.0,1.0	1.0,1.0	0	rs32588467	FALSE
chr1	162544372	G	T	1210.39	5,11	0,0	1	10,8	0,0	1.0,1.0	1.0,1.0	0	rs32581841	FALSE
chr1	162545899	C	T	892.5	3,7	0,0	1	8,9	0,0	1.0,1.0	1.0,1.0	0	rs32619241	FALSE
chr1	162546345	G	A	983.41	5,6	0,0	1	8,9	0,0	1.0,1.0	1.0,1.0	0	rs37181004	FALSE
chr1	162548116	C	T	1045.44	8,4	0,0	1	6,14	0,0	1.0,1.0	1.0,1.0	0	rs32138104	FALSE
chr1	162594876	A	G	1756.36	12,12	0,0	1	12,13	0,0	1.0,1.0	1.0,1.0	0	rs37295267	FALSE
chr1	162595180	C	A	1144.37	9,8	0,0	1	7,9	0,0	1.0,1.0	1.0,1.0	0	rs31520964	FALSE
chr1	162597884	A	G	907.49	4,11	0,0	1	4,9	0,0	1.0,1.0	1.0,1.0	0	rs32258302	FALSE
chr1	162672610	T	C	1830.35	12,15	0,0	1	12,13	0,0	1.0,1.0	1.0,1.0	0	rs13473702	FALSE
chr1	162681245	C	T	1292.37	8,11	0,0	1	11,7	0,0	1.0,1.0	1.0,1.0	0	rs31747605	FALSE
chr1	162682484	T	C	2348.35	16,20	0,0	1	14,17	0,0	1.0,1.0	1.0,1.0	0	rs31147870	FALSE
chr1	162684206	C	T	2101.35	14,17	0,0	1	16,15	0,0	1.0,1.0	1.0,1.0	0	rs37067984	FALSE
chr1	162691216	G	A	2106.35	18,16	0,0	1	15,14	0,0	1.0,1.0	1.0,1.0	0	rs32715377	FALSE
chr1	162704573	T	A	1385.36	10,7	0,0	1	12,11	0,0	1.0,1.0	1.0,1.0	0	rs36715612	FALSE
chr1	162705178	C	A	2200.35	16,17	0,0	1	15,15	0,0	1.0,1.0	1.0,1.0	0	rs253209008	FALSE
chr1	162705196	G	A	2489.35	18,19	0,0	1	15,18	0,0	1.0,1.0	1.0,1.0	0	rs37838845	FALSE
chr1	162706508	T	C	2001.46	16,14	0,1	1	11,16	0,0	1.0,0.933	1.0,1.0	-0.033	rs37113023	FALSE
chr1	162706537	G	A	1802.36	13,14	0,0	1	11,12	0,0	1.0,1.0	1.0,1.0	0	rs38626523	FALSE
chr1	162709592	T	G	258.04	1,3	12,9	1	5,4	7,15	0.077,0.25	0.417,0.211	-0.15		FALSE
chr1	162710776	G	A	3175.35	23,27	0,0	1	19,25	0,0	1.0,1.0	1.0,1.0	0	rs31408919	FALSE
chr1	162718880	G	C	2080.36	17,13	0,0	1	10,19	0,0	1.0,1.0	1.0,1.0	0	rs36852201	FALSE
chr1	164263769	C	T	173.92	0,3	9,3	1	3,2	5,12	0.0,0.5	0.375,0.143	-0.009		FALSE
chr1	164437676	A	C	30.96	2,2	11,17	1	2,2	5,11	0.154,0.105	0.286,0.154	-0.09		FALSE
chr1	164437692	G	A	20.42	0,3	17,16	1	1,0	14,22	0.0,0.158	0.067,0.0	0.046		FALSE	A-rich	LTR/ERVL-MaLR
chr1	167308859	G	C	376.95	4,2	13,12	1	5,6	6,12	0.235,0.143	0.455,0.333	-0.205		FALSE
chr1	167368064	C	A	37.44	3,0	12,16	1	2,1	12,13	0.2,0.0	0.143,0.071	-0.007		FALSE
chr1	168155029	C	T	22.8	2,0	8,7	1	1,1	2,7	0.2,0.0	0.333,0.125	-0.129		FALSE	(T)n	LTR/ERVL-MaLR
chr1	168155663	T	A	41.4	1,2	4,5	1	0,1	8,7	0.2,0.286	0.0,0.125	0.18		FALSE	(AAT)n	LTR/ERVL-MaLR
chr1	168431662	A	G	244.01	5,5	12,12	1	3,2	10,12	0.294,0.294	0.231,0.143	0.107		FALSE
chr1	169974683	A	C	507.58	6,7	11,16	1	2,7	18,13	0.353,0.304	0.1,0.35	0.104		FALSE
chr1	170005158	C	G	770.94	11,9	11,16	1	5,6	12,15	0.5,0.36	0.294,0.286	0.14		FALSE
chr1	171219351	C	G	1212.38	7,11	0,0	1	6,11	0,0	1.0,1.0	1.0,1.0	0	rs8236404	FALSE
chr1	171219493	T	G	1496.36	10,13	0,0	1	11,13	0,0	1.0,1.0	1.0,1.0	0	rs8237064	FALSE
chr1	171221986	A	C	1375.36	9,14	0,0	1	8,9	0,0	1.0,1.0	1.0,1.0	0	rs8250030	FALSE
chr1	171234957	A	G	45.49	2,3	15,13	1	1,0	11,15	0.118,0.188	0.083,0.0	0.111		FALSE
chr1	171234958	C	T	26.65	2,3	16,15	1	1,0	13,16	0.111,0.167	0.071,0.0	0.103		FALSE
chr1	171234963	A	G	1726.05	16,15	2,4	1	13,16	1,0	0.889,0.789	0.929,1.0	-0.125	rs31547959	FALSE
chr1	171236686	G	A	3087.35	22,26	0,0	1	19,25	0,0	1.0,1.0	1.0,1.0	0	rs8238364	FALSE
chr1	171237947	A	G	3778.35	29,29	0,0	1	27,24	0,0	1.0,1.0	1.0,1.0	0	rs8242730	FALSE
chr1	171237971	G	A	3635.35	26,28	0,0	1	22,24	0,0	1.0,1.0	1.0,1.0	0	rs8242731	FALSE
chr1	171239293	A	G	2581.35	18,24	0,0	1	17,21	0,0	1.0,1.0	1.0,1.0	0	rs8242438	FALSE
chr1	171239383	G	A	2858.35	22,20	0,0	1	20,24	0,0	1.0,1.0	1.0,1.0	0	rs8242524	FALSE
chr1	171241019	C	T	2672.36	24,19	0,1	1	13,25	0,1	1.0,0.95	1.0,0.962	-0.006	rs8245216	FALSE
chr1	171246149	C	G	2621.35	19,20	0,0	1	19,22	0,0	1.0,1.0	1.0,1.0	0	rs8245237	FALSE
chr1	171246194	A	G	1044.38	6,11	0,0	1	7,9	0,0	1.0,1.0	1.0,1.0	0	rs8245238	FALSE
chr1	171271355	C	A	1823.35	12,14	0,0	1	13,15	0,0	1.0,1.0	1.0,1.0	0	rs13470702	FALSE
chr1	171272549	A	G	1295.37	7,13	0,0	1	10,9	0,0	1.0,1.0	1.0,1.0	0	rs31543130	FALSE
chr1	171272564	G	A	1043.5	3,13	1,0	1	7,8	0,0	0.75,1.0	1.0,1.0	-0.125	rs13470703	FALSE
chr1	171276214	C	T	1461.36	9,10	0,0	1	9,14	0,0	1.0,1.0	1.0,1.0	0	rs31542260	FALSE
chr1	171276274	T	A	2363.36	21,16	0,1	1	16,15	0,0	1.0,0.941	1.0,1.0	-0.029	rs4222835	FALSE
chr1	171276572	T	A	1285.39	10,12	0,0	1	11,5	0,0	1.0,1.0	1.0,1.0	0	rs4222829	FALSE
chr1	171277029	T	G	677.7	6,6	0,1	1	2,9	0,0	1.0,0.857	1.0,1.0	-0.071	rs45898760	FALSE
chr1	171277486	C	T	1408.87	12,10	1,0	1	10,11	0,0	0.923,1.0	1.0,1.0	-0.038	rs13461086	FALSE
chr1	171279518	C	A	1028.16	7,7	0,0	1	6,10	1,0	1.0,1.0	0.857,1.0	0.071	rs31541519	FALSE
chr1	171279536	T	C	1056.39	9,6	0,0	1	7,8	0,0	1.0,1.0	1.0,1.0	0	rs31541517	FALSE
chr1	171279539	T	C	938.4	8,6	0,0	1	6,9	0,0	1.0,1.0	1.0,1.0	0	rs51550152	FALSE
chr1	171279569	T	C	1150.38	8,7	0,0	1	7,10	0,0	1.0,1.0	1.0,1.0	0	rs31541516	FALSE
chr1	171279932	C	T	1080.37	8,8	0,0	1	7,10	0,0	1.0,1.0	1.0,1.0	0	rs31540572	FALSE
chr1	171280157	A	G	1523.36	14,12	0,0	1	11,9	0,0	1.0,1.0	1.0,1.0	0	rs31540570	FALSE
chr1	171281010	T	A	826.46	6,7	0,0	1	4,7	0,0	1.0,1.0	1.0,1.0	0	rs31540567	FALSE
chr1	171282209	G	C	1222.38	8,12	0,0	1	6,8	0,0	1.0,1.0	1.0,1.0	0	rs31539649	FALSE
chr1	171284020	A	G	1981.35	22,19	0,0	1	15,15	0,0	1.0,1.0	1.0,1.0	0	rs13459905	FALSE
chr1	171284618	A	G	1440.36	13,13	0,0	1	9,11	0,0	1.0,1.0	1.0,1.0	0	rs6343087	FALSE
chr1	171284637	T	A	1409.37	13,12	0,0	1	7,8	0,0	1.0,1.0	1.0,1.0	0	rs13459906	FALSE
chr1	171287828	T	C	887.4	6,7	0,0	1	8,6	0,0	1.0,1.0	1.0,1.0	0	rs31670618	FALSE
chr1	171288826	A	G	2304.35	17,19	0,0	1	11,18	0,0	1.0,1.0	1.0,1.0	0	rs13470411	FALSE
chr1	171288869	C	T	3318.35	28,26	0,0	1	17,26	0,0	1.0,1.0	1.0,1.0	0	rs13470410	FALSE
chr1	171338564	C	T	1449.36	7,10	0,0	1	11,13	0,0	1.0,1.0	1.0,1.0	0	rs31547466	FALSE
chr1	171338636	A	C	958.39	6,6	0,0	1	10,9	0,0	1.0,1.0	1.0,1.0	0	rs30525567	FALSE
chr1	171341242	C	T	1817.36	14,14	0,0	1	8,16	0,0	1.0,1.0	1.0,1.0	0	rs31553355	FALSE
chr1	171341753	A	G	1204.36	10,8	0,0	1	10,8	0,0	1.0,1.0	1.0,1.0	0	rs31553354	FALSE
chr1	171341981	A	C	1142.38	10,6	0,0	1	7,9	0,0	1.0,1.0	1.0,1.0	0	rs32644040	FALSE
chr1	171342027	T	G	867.46	6,6	0,0	1	4,10	0,0	1.0,1.0	1.0,1.0	0	rs31277155	FALSE
chr1	171343763	C	T	1898.36	19,15	1,0	1	11,12	0,0	0.95,1.0	1.0,1.0	-0.025	rs31552469	FALSE
chr1	171344938	G	A	1742.36	9,18	0,0	1	10,13	0,0	1.0,1.0	1.0,1.0	0	rs31552464	FALSE
chr1	171357963	A	G	4275.35	33,33	0,0	1	27,33	0,0	1.0,1.0	1.0,1.0	0	rs31549998	FALSE
chr1	171358041	G	A	2343.35	19,17	0,0	1	21,17	0,0	1.0,1.0	1.0,1.0	0	rs107872553	FALSE
chr1	171358045	G	T	113.91	3,4	17,17	1	1,3	20,16	0.15,0.19	0.048,0.158	0.067		FALSE
chr1	171358059	A	T	199.97	5,5	27,28	1	3,4	26,27	0.156,0.152	0.103,0.129	0.038		FALSE
chr1	171358060	C	A	157.45	5,5	28,29	1	3,4	27,28	0.152,0.147	0.1,0.125	0.037		FALSE
chr1	171358062	C	T	3256.08	27,29	5,5	1	26,28	3,4	0.844,0.853	0.897,0.875	-0.037	rs31549997	FALSE
chr1	171358413	G	A	1025.44	10,10	0,0	1	6,4	0,0	1.0,1.0	1.0,1.0	0	rs31549996	FALSE
chr1	171358642	A	G	1311.37	9,12	0,0	1	7,8	0,0	1.0,1.0	1.0,1.0	0	rs32653397	FALSE	B2_Mm2	LTR/ERVL-MaLR
chr1	171359025	G	A	1806.36	15,13	0,0	1	11,12	0,0	1.0,1.0	1.0,1.0	0	rs31525108	FALSE
chr1	171414494	C	T	2309.36	13,20	0,0	1	14,20	0,1	1.0,1.0	1.0,0.952	0.024	rs31543162	FALSE
chr1	171417497	T	A	781.57	8,3	0,0	1	4,9	0,0	1.0,1.0	1.0,1.0	0	rs31541670	FALSE
chr1	171418055	C	T	1884.35	16,12	0,0	1	13,13	0,0	1.0,1.0	1.0,1.0	0	rs31093636	FALSE
chr1	171418159	C	A	1498.36	12,11	0,0	1	9,12	0,0	1.0,1.0	1.0,1.0	0	rs30809766	FALSE
chr1	171418514	G	A	2153.15	17,17	1,0	1	11,18	1,0	0.944,1.0	0.917,1.0	0.014	rs31541049	FALSE
chr1	171418622	G	A	2891.35	17,22	0,0	1	18,24	0,0	1.0,1.0	1.0,1.0	0	rs31541047	FALSE
chr1	171461382	T	C	2878.35	23,23	0,0	1	16,17	0,0	1.0,1.0	1.0,1.0	0	rs31535594	FALSE
chr1	171463231	G	A	3851.35	27,30	0,0	1	25,25	0,0	1.0,1.0	1.0,1.0	0	rs30564495	FALSE
chr1	171463751	T	C	3274.35	26,27	0,0	1	23,26	0,0	1.0,1.0	1.0,1.0	0	rs31541495	FALSE
chr1	171463820	G	C	3580.35	27,28	0,0	1	21,23	0,0	1.0,1.0	1.0,1.0	0	rs229756783	FALSE	(GT)n	LTR/ERVL-MaLR
chr1	171463946	A	G	2270.37	19,22	0,0	1	13,16	0,1	1.0,1.0	1.0,0.941	0.029	rs31540753	FALSE
chr1	171464190	C	T	1012.44	9,9	0,0	1	4,7	0,0	1.0,1.0	1.0,1.0	0	rs31540750	FALSE
chr1	171502518	C	T	880.46	5,5	0,0	1	5,12	0,0	1.0,1.0	1.0,1.0	0	rs229286620	FALSE
chr1	171502558	G	A	1134.39	11,9	0,0	1	5,9	0,0	1.0,1.0	1.0,1.0	0	rs248831138	FALSE	B3	LTR/ERVL-MaLR
chr1	171502709	T	C	867.44	5,5	0,0	1	6,9	0,0	1.0,1.0	1.0,1.0	0	rs31538084	FALSE
chr1	171502851	G	A	629.96	3,6	1,1	1	4,7	0,0	0.75,0.857	1.0,1.0	-0.196	rs252813259	FALSE
chr1	171502880	G	A	843.42	7,6	0,0	1	5,8	0,0	1.0,1.0	1.0,1.0	0	rs218865000	FALSE
chr1	171502886	G	A	736.47	7,6	0,0	1	4,6	0,0	1.0,1.0	1.0,1.0	0	rs578967602	FALSE
chr1	171588972	T	C	1072.38	6,9	0,0	1	9,9	0,0	1.0,1.0	1.0,1.0	0	rs31537457	FALSE
chr1	171588980	T	C	1408.36	10,10	0,0	1	10,10	0,0	1.0,1.0	1.0,1.0	0	rs31537456	FALSE
chr1	171589037	G	A	1350.36	9,11	0,0	1	9,10	0,0	1.0,1.0	1.0,1.0	0	rs31163759	FALSE
chr1	171589102	A	G	852.43	6,6	0,0	1	5,9	0,0	1.0,1.0	1.0,1.0	0	rs31537455	FALSE
chr1	171594032	C	A	1340.36	12,10	0,0	1	8,10	0,0	1.0,1.0	1.0,1.0	0	rs3668180	FALSE
chr1	171599750	G	A	1419.36	11,8	0,0	1	8,13	0,0	1.0,1.0	1.0,1.0	0	rs13472844	FALSE
chr1	171599888	C	G	1521.36	7,13	0,0	1	11,11	0,0	1.0,1.0	1.0,1.0	0	rs31533516	FALSE
chr1	171605028	A	G	1321.36	11,11	0,0	1	9,9	0,0	1.0,1.0	1.0,1.0	0	rs4222841	FALSE
chr1	171605056	G	A	968.5	3,8	0,0	1	10,8	0,0	1.0,1.0	1.0,1.0	0	rs4222842	FALSE
chr1	171605057	G	A	949.5	3,8	0,0	1	10,8	0,0	1.0,1.0	1.0,1.0	0	rs4222843	FALSE
chr1	171605075	T	C	1208.38	6,7	0,0	1	9,12	0,0	1.0,1.0	1.0,1.0	0	rs4222844	FALSE
chr1	171605172	A	G	976.38	6,9	0,0	1	7,9	0,0	1.0,1.0	1.0,1.0	0	rs4222845	FALSE
chr1	171605208	A	G	1057.37	7,8	0,0	1	8,10	0,0	1.0,1.0	1.0,1.0	0	rs4222848	FALSE
chr1	172066057	A	T	45.37	0,0	6,11	1	3,0	7,12	0.0,0.0	0.3,0.0	-0.15		FALSE
chr1	172066059	T	A	82.35	0,0	7,12	1	4,0	6,12	0.0,0.0	0.4,0.0	-0.2		FALSE
chr1	172066060	T	C	54.35	0,0	7,12	1	3,0	6,12	0.0,0.0	0.333,0.0	-0.167		FALSE
chr1	172066062	C	A	77.35	0,0	7,12	1	4,0	6,12	0.0,0.0	0.4,0.0	-0.2		FALSE
chr1	172066497	G	A	186.39	2,4	16,12	1	4,3	10,12	0.111,0.25	0.286,0.2	-0.062		FALSE
chr1	172066500	G	A	41.7	4,1	16,15	1	0,1	16,13	0.2,0.063	0.0,0.071	0.096		FALSE
chr1	172066657	G	C	2427.35	16,16	0,0	1	18,17	0,0	1.0,1.0	1.0,1.0	0	rs47883186	FALSE
chr1	172066755	G	A	3204.41	22,22	0,0	1	25,22	0,0	1.0,1.0	1.0,1.0	0	rs48452308	FALSE
chr1	172066763	C	T	3603.35	26,24	0,0	1	26,25	0,0	1.0,1.0	1.0,1.0	0	rs47701498	FALSE
chr1	172066768	G	A	3040.35	21,20	0,1	1	22,24	0,0	1.0,0.952	1.0,1.0	-0.024	rs48249803	FALSE
chr1	172068213	A	G	1685.36	14,13	0,0	1	9,10	0,0	1.0,1.0	1.0,1.0	0	rs13466163	FALSE
chr1	172071489	A	G	1181.37	10,7	0,0	1	10,11	0,0	1.0,1.0	1.0,1.0	0	rs31577299	FALSE
chr1	172072553	G	A	3089.35	21,22	0,0	1	20,24	0,0	1.0,1.0	1.0,1.0	0	rs31576271	FALSE
chr1	172075497	A	G	2624.35	19,20	0,0	1	19,22	0,0	1.0,1.0	1.0,1.0	0	rs13466162	FALSE
chr1	172082621	G	A	1947.35	17,16	0,0	1	11,14	0,0	1.0,1.0	1.0,1.0	0	rs31580400	FALSE
chr1	172082890	A	G	1696.36	14,12	0,0	1	14,11	0,0	1.0,1.0	1.0,1.0	0	rs31580396	FALSE
chr1	172092348	A	G	167.48	4,5	17,11	1	1,2	13,18	0.19,0.313	0.071,0.1	0.166		FALSE
chr1	172102213	T	G	3816.35	27,36	0,0	1	22,28	0,0	1.0,1.0	1.0,1.0	0	rs108050141	FALSE
chr1	172104155	T	A	1962.35	11,14	0,0	1	14,16	0,0	1.0,1.0	1.0,1.0	0	rs31581953	FALSE
chr1	172105222	T	C	2710.35	21,24	0,0	1	17,20	0,0	1.0,1.0	1.0,1.0	0	rs13461810	FALSE
chr1	172114762	T	A	4315.35	31,34	0,0	1	30,31	0,0	1.0,1.0	1.0,1.0	0	rs46240705	FALSE
chr1	172114794	T	C	3371.35	27,24	0,0	1	26,30	0,0	1.0,1.0	1.0,1.0	0	rs13461816	FALSE
chr1	172114812	C	A	3788.35	26,24	0,0	1	25,30	0,0	1.0,1.0	1.0,1.0	0	rs31577627	FALSE
chr1	172115097	C	G	3686.35	21,32	0,0	1	22,28	0,0	1.0,1.0	1.0,1.0	0	rs49628169	FALSE
chr1	172118968	A	G	5088.35	38,39	0,0	1	35,35	0,0	1.0,1.0	1.0,1.0	0	rs13461811	FALSE
chr1	172119259	A	G	2182.35	16,17	0,0	1	12,17	0,0	1.0,1.0	1.0,1.0	0	rs31575169	FALSE
chr1	172119981	T	C	3500.35	27,26	0,0	1	25,30	0,0	1.0,1.0	1.0,1.0	0	rs13461812	FALSE
chr1	172122037	A	T	3405.35	24,31	0,0	1	26,21	0,0	1.0,1.0	1.0,1.0	0	rs31581985	FALSE
chr1	172128723	C	T	2374.36	18,20	1,0	1	16,16	0,0	0.947,1.0	1.0,1.0	-0.026	rs32297387	FALSE
chr1	172133135	A	G	2562.35	24,19	0,0	1	18,16	0,0	1.0,1.0	1.0,1.0	0	rs32789892	FALSE
chr1	172135244	A	G	1905.37	14,15	1,0	1	8,18	0,1	0.933,1.0	1.0,0.947	-0.007	rs13466711	FALSE
chr1	172135504	A	G	1202.38	9,12	0,0	1	8,6	0,0	1.0,1.0	1.0,1.0	0	rs32186012	FALSE
chr1	172135539	A	G	2072.35	15,18	0,0	1	11,16	0,0	1.0,1.0	1.0,1.0	0	rs30467421	FALSE
chr1	172165914	T	A	2377.35	20,22	0,0	1	16,20	0,0	1.0,1.0	1.0,1.0	0	rs31575623	FALSE
chr1	172172642	T	C	2089.36	17,19	0,0	1	10,12	0,0	1.0,1.0	1.0,1.0	0	rs30465495	FALSE
chr1	172172645	A	G	2225.35	17,21	0,0	1	12,14	0,0	1.0,1.0	1.0,1.0	0	rs32298173	FALSE
chr1	172175485	A	G	3233.06	28,27	0,0	1	17,25	0,0	1.0,1.0	1.0,1.0	0	rs49480241	FALSE
chr1	172175530	A	G	2175.35	16,19	0,0	1	15,15	0,0	1.0,1.0	1.0,1.0	0	rs32413915	FALSE
chr1	172175560	A	G	3729.35	24,29	0,0	1	23,26	0,0	1.0,1.0	1.0,1.0	0	rs32244283	FALSE
chr1	172194866	A	C	1880.35	22,19	0,0	1	15,18	0,0	1.0,1.0	1.0,1.0	0	rs13464421	FALSE
chr1	172195342	A	G	2105.35	16,16	0,0	1	13,15	0,0	1.0,1.0	1.0,1.0	0	rs13464423	FALSE
chr1	172195404	C	T	2465.52	17,22	0,2	1	15,18	0,0	1.0,0.917	1.0,1.0	-0.042	rs13464424	FALSE
chr1	172195781	C	T	1302.42	12,11	0,0	1	4,11	0,0	1.0,1.0	1.0,1.0	0	rs31042020	FALSE
chr1	172197080	G	A	4122.35	33,29	0,0	1	31,34	1,2	1.0,1.0	0.969,0.944	0.043	rs13474174	FALSE
chr1	172197585	A	G	5514.35	44,41	0,0	1	37,41	0,0	1.0,1.0	1.0,1.0	0	rs13474169	FALSE
chr1	172198092	A	G	3869.35	29,30	0,0	1	29,34	0,0	1.0,1.0	1.0,1.0	0	rs13474168	FALSE
chr1	172198394	T	A	4131.35	30,32	0,0	1	27,32	0,0	1.0,1.0	1.0,1.0	0	rs50905044	FALSE
chr1	172198401	C	T	3859.35	28,31	1,0	1	28,30	0,0	0.966,1.0	1.0,1.0	-0.017	rs45795696	FALSE
chr1	172199250	A	T	4290.35	29,31	0,0	1	28,34	0,0	1.0,1.0	1.0,1.0	0	rs13474172	FALSE
chr1	172200451	A	G	4312.35	32,33	0,0	1	34,36	1,0	1.0,1.0	0.971,1.0	0.014	rs31572538	FALSE
chr1	172210321	T	G	1326.37	9,6	0,0	1	12,15	0,0	1.0,1.0	1.0,1.0	0	rs52360017	FALSE
chr1	172210354	G	A	984.5	7,3	0,0	1	8,11	0,0	1.0,1.0	1.0,1.0	0	rs52137616	FALSE	(TCGTCA)n	LTR/ERVL-MaLR
chr1	172210366	G	A	983.96	7,4	0,0	1	8,10	0,1	1.0,1.0	1.0,0.909	0.045	rs52268756	FALSE	(TCGTCA)n	LTR/ERVL-MaLR
chr1	172219761	C	T	903.47	5,6	0,0	1	4,12	0,0	1.0,1.0	1.0,1.0	0	rs31575636	FALSE
chr1	172312495	C	T	2943.35	23,18	0,0	1	21,24	0,0	1.0,1.0	1.0,1.0	0	rs108088245	FALSE
chr1	172312517	T	C	3226.07	25,24	0,0	1	26,24	0,0	1.0,1.0	1.0,1.0	0	rs107597293	FALSE
chr1	172316482	A	G	3878.35	26,33	0,0	1	27,29	0,0	1.0,1.0	1.0,1.0	0	rs13472938	FALSE
chr1	172317580	A	G	3849.35	24,22	0,0	1	28,32	0,0	1.0,1.0	1.0,1.0	0	rs51891302	FALSE
chr1	172317815	G	A	2842.35	20,22	0,0	1	19,20	0,0	1.0,1.0	1.0,1.0	0	rs48052147	FALSE
chr1	172318218	G	A	5001.35	34,36	0,0	1	36,35	0,0	1.0,1.0	1.0,1.0	0	rs32811538	FALSE
chr1	172318338	C	T	2596.54	19,21	2,0	1	19,19	0,1	0.905,1.0	1.0,0.95	-0.023	rs32410494	FALSE
chr1	172318386	G	A	3215.35	21,22	0,0	1	24,28	1,0	1.0,1.0	0.96,1.0	0.02	rs31946568	FALSE
chr1	172318570	T	C	3667.35	30,29	0,0	1	27,30	0,0	1.0,1.0	1.0,1.0	0	rs49568671	FALSE
chr1	172318609	A	G	4728.35	32,30	0,0	1	32,38	0,0	1.0,1.0	1.0,1.0	0	rs108308085	FALSE
chr1	172318633	A	C	3107.35	21,19	0,0	1	21,23	0,0	1.0,1.0	1.0,1.0	0	rs48118813	FALSE
chr1	172318712	A	T	4034.35	28,27	0,0	1	30,31	0,0	1.0,1.0	1.0,1.0	0	rs50969854	FALSE
chr1	172318837	C	T	3463.35	21,25	0,0	1	26,24	0,0	1.0,1.0	1.0,1.0	0	rs45809511	FALSE
chr1	172318945	C	T	4345.35	34,30	0,0	1	30,33	0,0	1.0,1.0	1.0,1.0	0	rs30849857	FALSE
chr1	172319437	G	A	1006.4	6,7	0,0	1	6,11	0,0	1.0,1.0	1.0,1.0	0	rs31571597	FALSE
chr1	172319476	C	G	1211.39	5,10	0,0	1	8,11	0,0	1.0,1.0	1.0,1.0	0	rs46112738	FALSE
chr1	172319478	T	A	1137.39	5,10	0,0	1	8,11	0,0	1.0,1.0	1.0,1.0	0	rs48714283	FALSE
chr1	172319484	T	A	1126.39	6,9	0,0	1	6,13	0,0	1.0,1.0	1.0,1.0	0	rs48202795	FALSE
chr1	172319524	G	A	1779.36	16,9	0,0	1	12,13	0,0	1.0,1.0	1.0,1.0	0	rs31571595	FALSE
chr1	172319539	C	T	1254.63	12,8	1,0	1	7,10	0,0	0.923,1.0	1.0,1.0	-0.038	rs31570773	FALSE
chr1	172319719	T	C	3666.35	26,25	0,0	1	30,28	0,1	1.0,1.0	1.0,0.966	0.017	rs51468842	FALSE
chr1	172319723	T	A	3733.35	25,27	0,0	1	32,27	0,0	1.0,1.0	1.0,1.0	0	rs46084250	FALSE
chr1	172319780	T	G	1637.36	12,13	0,0	1	10,12	0,0	1.0,1.0	1.0,1.0	0	rs31570772	FALSE
chr1	172377094	T	G	943.46	10,5	0,0	1	4,9	0,0	1.0,1.0	1.0,1.0	0	rs30600854	FALSE
chr1	172377316	A	T	967.41	5,8	0,0	1	6,9	0,0	1.0,1.0	1.0,1.0	0	rs31564526	FALSE
chr1	172377625	C	T	1580.36	13,13	0,0	1	11,11	0,0	1.0,1.0	1.0,1.0	0	rs31564524	FALSE
chr1	172377715	T	C	1789.36	15,14	0,0	1	8,16	0,0	1.0,1.0	1.0,1.0	0	rs31563713	FALSE
chr1	172378191	G	A	1651.36	11,15	0,0	1	7,17	0,0	1.0,1.0	1.0,1.0	0	rs31563711	FALSE
chr1	172378332	T	G	285.95	2,3	8,10	1	2,6	14,10	0.2,0.231	0.125,0.375	-0.035		FALSE
chr1	172378333	T	G	1335	8,10	2,3	1	14,10	2,6	0.8,0.769	0.875,0.625	0.035	.	FALSE
chr1	172378374	C	T	1473.36	10,12	0,0	1	10,11	0,0	1.0,1.0	1.0,1.0	0	rs31563707	FALSE
chr1	172378382	C	T	1404.36	10,13	0,0	1	9,11	0,0	1.0,1.0	1.0,1.0	0	rs32045913	FALSE
chr1	172378430	A	G	1157.37	10,7	0,0	1	9,7	0,0	1.0,1.0	1.0,1.0	0	rs32284296	FALSE
chr1	172378518	T	C	1284.36	8,10	0,0	1	8,10	0,0	1.0,1.0	1.0,1.0	0	rs31563706	FALSE
chr1	172378683	C	A	1082.38	10,9	0,0	1	6,7	0,0	1.0,1.0	1.0,1.0	0	rs225236577	FALSE
chr1	172378684	C	A	1107.38	10,9	0,0	1	6,7	0,0	1.0,1.0	1.0,1.0	0	rs246503424	FALSE
chr1	172378685	T	G	1143.38	10,9	0,0	1	6,7	0,0	1.0,1.0	1.0,1.0	0	rs251256532	FALSE
chr1	172378697	G	C	753.71	7,4	0,0	1	2,8	0,0	1.0,1.0	1.0,1.0	0	rs31563705	FALSE
chr1	172381745	T	A	707.44	5,6	0,0	1	6,6	0,0	1.0,1.0	1.0,1.0	0	rs31561872	FALSE
chr1	172383428	G	A	832.45	4,7	0,0	1	7,7	0,0	1.0,1.0	1.0,1.0	0	rs31568446	FALSE	ORR1G	LTR/ERVL-MaLR
chr1	172476174	G	A	1743.36	9,8	0,0	1	14,18	0,0	1.0,1.0	1.0,1.0	0	rs13474557	FALSE
chr1	172477306	C	T	2070.35	11,12	0,0	1	15,20	0,0	1.0,1.0	1.0,1.0	0	rs31562990	FALSE
chr1	172477430	A	G	2131.36	10,12	0,0	1	18,20	0,0	1.0,1.0	1.0,1.0	0	rs13474558	FALSE
chr1	172477449	G	A	1810.35	13,13	0,0	1	12,13	0,0	1.0,1.0	1.0,1.0	0	rs31562989	FALSE
chr1	172478072	T	C	1213.37	10,6	0,0	1	11,11	0,0	1.0,1.0	1.0,1.0	0	rs31562987	FALSE
chr1	172505264	T	C	5085.35	38,35	0,0	1	42,40	0,0	1.0,1.0	1.0,1.0	0	rs13461361	FALSE
chr1	172506808	T	C	6017.35	41,45	0,0	1	47,44	0,0	1.0,1.0	1.0,1.0	0	rs13461362	FALSE
chr1	172506887	T	C	146.42	2,6	22,18	1	2,3	24,23	0.083,0.25	0.077,0.115	0.071		FALSE	(CT)n	LTR/ERVL-MaLR
chr1	172506909	C	T	2122.13	16,16	3,1	1	18,21	2,2	0.842,0.941	0.9,0.913	-0.015		FALSE	(CT)n	LTR/ERVL-MaLR
chr1	172507322	C	T	3951.35	27,24	1,0	1	30,40	1,0	0.964,1.0	0.968,1.0	-0.002	rs228611302	FALSE
chr1	173452879	A	G	963.44	7,9	0,0	1	4,8	0,0	1.0,1.0	1.0,1.0	0	rs46868250	FALSE	MIR3	LTR/ERVL-MaLR
chr1	173459709	C	T	1369.36	10,9	0,0	1	11,12	0,0	1.0,1.0	1.0,1.0	0	rs31610204	FALSE
chr1	173462125	G	A	830.46	9,4	0,0	1	5,8	0,0	1.0,1.0	1.0,1.0	0	rs31607757	FALSE
chr1	173465117	A	C	1157.39	6,8	0,0	1	6,12	0,0	1.0,1.0	1.0,1.0	0	rs47500792	FALSE
chr1	173465426	G	A	932.41	5,8	0,0	1	8,7	0,0	1.0,1.0	1.0,1.0	0	rs232533884	FALSE	L1MdMus_II	LTR/ERVL-MaLR
chr1	173747477	A	C	2705.35	19,20	0,0	1	18,20	0,0	1.0,1.0	1.0,1.0	0	.	FALSE
chr1	173751859	C	T	919.43	5,5	0,0	1	9,7	0,0	1.0,1.0	1.0,1.0	0	.	FALSE
chr1	173756000	G	A	2453.68	13,18	1,0	1	19,24	0,0	0.929,1.0	1.0,1.0	-0.036	.	FALSE
chr1	173760189	C	T	940.94	6,8	9,5	1	10,8	4,6	0.4,0.615	0.714,0.571	-0.135		FALSE
chr1	173912932	G	T	886.27	6,8	4,1	1	11,6	3,3	0.6,0.889	0.786,0.667	0.018	.	FALSE
chr1	173921285	A	T	1078.89	9,6	0,1	1	6,10	0,0	1.0,0.857	1.0,1.0	-0.071	.	FALSE
chr1	173928535	C	T	851.45	8,6	0,0	1	8,4	0,0	1.0,1.0	1.0,1.0	0	.	FALSE
chr1	173928704	A	C	986.48	9,7	0,1	1	4,9	3,0	1.0,0.875	0.571,1.0	0.152	.	FALSE
chr1	173962666	G	A	599.94	6,6	7,5	1	7,6	4,7	0.462,0.545	0.636,0.462	-0.045	.	FALSE
chr1	173962767	T	C	1724.36	11,10	0,0	1	10,17	0,0	1.0,1.0	1.0,1.0	0	.	FALSE
chr1	173962801	C	T	1954.36	10,11	0,0	1	16,22	0,0	1.0,1.0	1.0,1.0	0	.	FALSE
chr1	173963817	A	C	1260.43	9,4	0,0	1	9,15	0,0	1.0,1.0	1.0,1.0	0	.	FALSE
chr1	173963976	T	A	2686.35	20,16	0,0	1	18,25	0,0	1.0,1.0	1.0,1.0	0	.	FALSE
chr1	173971379	C	A	1420.94	13,10	10,4	1	15,13	11,12	0.565,0.714	0.577,0.52	0.091	.	FALSE
chr1	173971391	T	C	1294.94	9,9	11,6	1	13,13	14,15	0.45,0.6	0.481,0.464	0.052	.	FALSE
chr1	173971432	A	G	1335.36	8,9	0,0	1	9,15	0,0	1.0,1.0	1.0,1.0	0	.	FALSE
chr1	173971590	G	C	1817.36	10,14	0,0	1	9,18	0,0	1.0,1.0	1.0,1.0	0	.	FALSE
chr1	173972196	T	C	1168.94	10,8	14,18	1	18,9	14,21	0.417,0.308	0.563,0.3	-0.069	.	FALSE
chr1	173972304	T	C	2101.35	14,15	0,0	1	13,17	0,0	1.0,1.0	1.0,1.0	0	.	FALSE
chr1	173974843	T	A	3452.35	18,26	0,0	1	29,30	0,0	1.0,1.0	1.0,1.0	0	.	FALSE
chr1	173974844	A	C	3737.35	18,26	0,0	1	29,30	0,0	1.0,1.0	1.0,1.0	0	.	FALSE
chr1	173974993	G	T	891.94	8,5	5,11	1	10,10	9,10	0.615,0.313	0.526,0.5	-0.049	.	FALSE
chr1	173977342	A	C	799.94	13,4	9,9	1	4,9	17,16	0.591,0.308	0.19,0.36	0.174	.	FALSE
chr1	173977346	T	A	764.94	13,4	9,9	1	4,8	15,15	0.591,0.308	0.211,0.348	0.17	.	FALSE
chr1	175686635	C	T	921.41	7,7	0,0	1	5,7	0,0	1.0,1.0	1.0,1.0	0	rs31003988	FALSE
chr1	175896185	A	G	754.48	4,7	0,0	1	5,6	0,0	1.0,1.0	1.0,1.0	0	rs3143423	FALSE
chr1	175896245	G	A	461.99	5,4	1,8	1	5,4	5,7	0.833,0.333	0.5,0.364	0.152		FALSE
chr1	175901041	C	T	888.19	7,8	1,0	1	5,7	0,0	0.875,1.0	1.0,1.0	-0.063	rs3143431	FALSE
chr1	175901313	A	C	1663.36	15,9	0,0	1	15,10	0,0	1.0,1.0	1.0,1.0	0	rs3148638	FALSE
chr1	175901326	T	C	797.51	12,4	0,0	1	6,4	0,0	1.0,1.0	1.0,1.0	0	rs3143432	FALSE
chr1	175901368	C	T	1084.38	6,8	0,0	1	8,10	0,0	1.0,1.0	1.0,1.0	0	rs3143433	FALSE
chr1	175905960	C	T	975.38	7,7	0,0	1	7,8	0,0	1.0,1.0	1.0,1.0	0	rs3143443	FALSE
chr1	176735275	A	G	829.4	6,8	0,0	1	6,8	0,0	1.0,1.0	1.0,1.0	0	rs31868282	FALSE
chr1	176735641	C	A	1977.35	12,15	0,0	1	13,21	0,0	1.0,1.0	1.0,1.0	0	rs48597105	FALSE
chr1	176737558	A	G	881.41	7,5	0,0	1	8,8	0,0	1.0,1.0	1.0,1.0	0	rs32292314	FALSE
chr1	176756064	A	G	1275.37	9,10	0,0	1	11,7	0,0	1.0,1.0	1.0,1.0	0	rs32602255	FALSE
chr1	176782254	T	C	1212.37	9,6	0,0	1	11,13	0,0	1.0,1.0	1.0,1.0	0	rs3706759	FALSE
chr1	176814002	T	C	983.4	5,7	0,0	1	8,9	0,0	1.0,1.0	1.0,1.0	0	rs49945799	FALSE	(TCG)n	LTR/ERVL-MaLR
chr1	176826202	A	G	801.47	4,7	0,0	1	5,7	0,0	1.0,1.0	1.0,1.0	0	rs31529600	FALSE
chr1	177448758	A	G	78.72	2,1	8,9	1	1,2	4,6	0.2,0.1	0.2,0.25	-0.075		FALSE
chr1	178144362	G	T	1505.36	13,11	0,0	1	12,9	0,0	1.0,1.0	1.0,1.0	0	.	FALSE
chr1	181175588	C	G	431.73	1,4	10,11	1	5,7	7,12	0.091,0.267	0.417,0.368	-0.214		FALSE
chr1	181211761	C	G	246.94	4,5	7,7	1	5,5	8,7	0.364,0.417	0.385,0.417	-0.01		FALSE	(GGCGG)n	LTR/ERVL-MaLR
chr1	181211765	A	G	431.94	7,5	7,6	1	6,5	9,7	0.5,0.455	0.4,0.417	0.069		FALSE
chr1	181211768	A	G	220.94	4,3	6,8	1	4,4	8,6	0.4,0.273	0.333,0.4	-0.03		FALSE
chr1	181320434	A	G	272.46	4,4	3,7	1	1,4	0,6	0.571,0.364	1.0,0.4	-0.232		FALSE	MTC	LTR/ERVL-MaLR
chr1	182467428	T	A	1170.94	8,10	14,13	1	12,12	17,15	0.364,0.435	0.414,0.444	-0.03		FALSE
chr1	183326982	C	A	2014.35	16,17	0,0	1	12,16	0,0	1.0,1.0	1.0,1.0	0	rs107882277	FALSE
chr1	183356523	C	T	1354.14	7,14	1,0	1	6,12	0,0	0.875,1.0	1.0,1.0	-0.063	rs32521944	FALSE
chr1	183357201	A	G	1058.43	10,8	0,0	1	4,9	0,0	1.0,1.0	1.0,1.0	0	rs31971053	FALSE
chr1	183357227	C	G	2109.36	19,12	0,0	1	10,17	0,0	1.0,1.0	1.0,1.0	0	rs30901705	FALSE
chr1	183357255	G	A	1711.37	18,13	0,0	1	6,12	0,0	1.0,1.0	1.0,1.0	0	rs30712160	FALSE
chr1	183357351	T	G	1384.36	8,12	0,0	1	10,9	0,0	1.0,1.0	1.0,1.0	0	rs45907022	FALSE
chr1	183357366	T	C	1631.36	11,14	0,0	1	12,12	0,0	1.0,1.0	1.0,1.0	0	rs108463868	FALSE
chr1	183357372	C	T	2110.36	14,17	1,0	1	15,16	0,0	0.933,1.0	1.0,1.0	-0.033	rs108566999	FALSE
chr1	183357437	C	T	1899.36	10,15	0,0	1	15,13	0,0	1.0,1.0	1.0,1.0	0	rs32664858	FALSE
chr1	183357464	G	C	1366.37	9,11	0,0	1	7,11	0,0	1.0,1.0	1.0,1.0	0	rs32516772	FALSE
chr1	183357729	T	C	999.87	6,13	0,0	1	5,8	0,1	1.0,1.0	1.0,0.889	0.056	rs108121364	FALSE
chr1	183357824	A	G	1238.36	8,11	0,0	1	10,10	0,0	1.0,1.0	1.0,1.0	0	rs31791798	FALSE
chr1	183357903	G	A	1423.36	9,14	0,0	1	10,8	0,0	1.0,1.0	1.0,1.0	0	rs30523120	FALSE
chr1	183358109	T	C	1968.35	18,16	0,0	1	12,13	0,0	1.0,1.0	1.0,1.0	0	rs13462530	FALSE
chr1	183358211	G	T	2165.35	16,15	0,0	1	18,15	0,0	1.0,1.0	1.0,1.0	0	rs47266324	FALSE
chr1	183358239	A	G	2328.35	14,20	0,0	1	13,17	0,0	1.0,1.0	1.0,1.0	0	rs583248819	FALSE
chr1	183358242	A	G	2292.35	14,20	0,0	1	13,16	0,0	1.0,1.0	1.0,1.0	0	rs586880935	FALSE
chr1	183358455	G	A	2154.35	12,19	0,0	1	15,14	0,0	1.0,1.0	1.0,1.0	0	rs50205248	FALSE
chr1	183358693	A	G	1169.36	8,10	0,0	1	8,11	0,0	1.0,1.0	1.0,1.0	0	rs48755771	FALSE
chr1	183358720	C	T	1086.38	9,6	0,0	1	9,9	0,0	1.0,1.0	1.0,1.0	0	rs107937846	FALSE
chr1	183358724	T	C	1377.36	11,7	0,0	1	10,11	0,0	1.0,1.0	1.0,1.0	0	rs108389273	FALSE
chr1	183358768	T	C	912.41	5,9	0,0	1	9,6	0,0	1.0,1.0	1.0,1.0	0	rs107807119	FALSE
chr1	183358824	G	C	1124.49	12,11	0,0	1	3,9	0,0	1.0,1.0	1.0,1.0	0	rs50667713	FALSE
chr1	183358873	T	C	1047.4	8,6	0,0	1	6,9	0,0	1.0,1.0	1.0,1.0	0	rs108432211	FALSE
chr1	183365704	G	A	1087.39	7,10	0,0	1	8,6	0,0	1.0,1.0	1.0,1.0	0	rs13476278	FALSE
chr1	184873373	G	C	210.94	3,3	16,17	1	3,3	10,10	0.158,0.15	0.231,0.231	-0.077		FALSE	(TCTGTCTGTC)n	LTR/ERVL-MaLR
chr1	184873375	C	G	206.94	3,3	17,18	1	3,3	10,10	0.15,0.143	0.231,0.231	-0.084		FALSE	(TCTGTCTGTC)n	LTR/ERVL-MaLR
chr1	184873379	C	G	42.94	1,1	18,21	1	2,2	10,10	0.053,0.045	0.167,0.167	-0.118		FALSE	(TCTGTCTGTC)n	LTR/ERVL-MaLR
chr1	184873381	G	C	33.93	1,1	19,23	1	2,2	10,10	0.05,0.042	0.167,0.167	-0.121		FALSE	(TCTGTCTGTC)n	LTR/ERVL-MaLR
chr1	184873737	A	G	1735.36	15,18	0,0	1	7,9	0,0	1.0,1.0	1.0,1.0	0	rs259418716	FALSE
chr1	184873980	C	A	2313.35	16,22	0,0	1	14,15	0,0	1.0,1.0	1.0,1.0	0	rs48425771	FALSE
chr1	184873981	T	C	2460.35	16,22	0,0	1	14,15	0,0	1.0,1.0	1.0,1.0	0	rs46650779	FALSE
chr1	184873987	G	A	2611.35	18,25	0,0	1	15,17	0,0	1.0,1.0	1.0,1.0	0	rs48290761	FALSE
chr1	185246781	C	G	764.45	6,9	0,0	1	4,8	0,0	1.0,1.0	1.0,1.0	0	rs48554794	FALSE
chr1	185247873	C	T	1108.38	6,9	0,0	1	7,10	0,0	1.0,1.0	1.0,1.0	0	rs32191181	FALSE
chr1	185249928	T	C	1329.36	8,9	0,0	1	10,13	0,0	1.0,1.0	1.0,1.0	0	rs30798510	FALSE
chr1	185251670	C	G	1692.36	11,10	0,0	1	13,13	0,0	1.0,1.0	1.0,1.0	0	rs32306919	FALSE
chr1	185252320	A	C	1244.38	6,10	0,0	1	9,9	0,0	1.0,1.0	1.0,1.0	0	rs47886429	FALSE
chr1	185259500	G	A	1648.36	15,12	0,0	1	8,12	0,0	1.0,1.0	1.0,1.0	0	rs51767977	FALSE
chr1	185260433	G	A	838.43	5,6	0,0	1	6,8	0,0	1.0,1.0	1.0,1.0	0	rs32088038	FALSE	OldhAT1	LTR/ERVL-MaLR
chr1	185262767	C	A	1028.39	9,8	0,0	1	6,7	0,0	1.0,1.0	1.0,1.0	0	rs31705961	FALSE
chr1	185263644	T	A	1578.36	11,11	0,0	1	8,14	0,0	1.0,1.0	1.0,1.0	0	rs32790482	FALSE
chr1	185263855	G	A	1156.57	11,10	1,0	1	8,9	0,0	0.917,1.0	1.0,1.0	-0.042	rs45644467	FALSE
chr1	185281659	T	C	960.38	7,8	0,0	1	8,8	0,0	1.0,1.0	1.0,1.0	0	rs46180958	FALSE
chr1	185286794	T	A	585.94	7,6	11,7	1	2,7	6,9	0.389,0.462	0.25,0.438	0.081		FALSE	RLTR17B_Mm	LTR/ERVL-MaLR
chr1	185303374	G	A	2368.35	18,18	0,0	1	15,17	0,0	1.0,1.0	1.0,1.0	0	rs32304335	FALSE
chr1	185329095	G	A	1229.36	8,11	0,0	1	9,9	0,0	1.0,1.0	1.0,1.0	0	rs32800855	FALSE
chr1	185341252	C	T	894.45	8,4	0,0	1	6,8	0,0	1.0,1.0	1.0,1.0	0	rs13464729	FALSE
chr1	185352198	C	T	2152.35	15,17	0,0	1	16,12	0,0	1.0,1.0	1.0,1.0	0	rs32807296	FALSE
chr1	185352276	A	G	2486.35	16,19	0,0	1	15,20	0,0	1.0,1.0	1.0,1.0	0	rs32807301	FALSE
chr1	185353989	T	C	1492.36	11,11	0,0	1	9,10	0,0	1.0,1.0	1.0,1.0	0	rs32802959	FALSE
chr1	185354037	G	A	1421.33	13,8	0,0	1	9,10	0,1	1.0,1.0	1.0,0.909	0.045	rs32802961	FALSE
chr1	185356826	C	T	1300.42	10,14	0,0	1	4,13	0,0	1.0,1.0	1.0,1.0	0	rs32805596	FALSE
chr1	185357368	C	T	1881.35	13,21	0,0	1	12,12	0,0	1.0,1.0	1.0,1.0	0	rs230010380	FALSE	B1_Mus2	LTR/ERVL-MaLR
chr1	185363175	G	C	1431.37	11,8	0,0	1	7,14	0,0	1.0,1.0	1.0,1.0	0	rs30728432	FALSE
chr1	185369637	G	A	3714.35	28,27	0,0	1	25,25	0,0	1.0,1.0	1.0,1.0	0	rs32805730	FALSE
chr1	185370937	A	G	2840.35	21,23	0,0	1	19,22	0,0	1.0,1.0	1.0,1.0	0	rs47195670	FALSE
chr1	185373044	A	G	2760.35	18,20	0,0	1	19,20	0,0	1.0,1.0	1.0,1.0	0	rs51127757	FALSE
chr1	185394380	T	C	3372.35	25,24	0,0	1	27,25	0,0	1.0,1.0	1.0,1.0	0	rs32581179	FALSE
chr1	185397169	T	C	3748.35	28,30	0,0	1	24,32	1,0	1.0,1.0	0.96,1.0	0.02	rs51426492	FALSE
chr1	185398432	T	C	2852.35	25,21	0,0	1	19,20	0,0	1.0,1.0	1.0,1.0	0	rs13460041	FALSE
chr1	185398483	C	T	4281.35	30,28	0,0	1	30,32	0,0	1.0,1.0	1.0,1.0	0	rs13460040	FALSE
chr1	185406981	G	A	2566.35	19,19	0,0	1	15,18	0,0	1.0,1.0	1.0,1.0	0	rs31786254	FALSE
chr1	186089489	T	C	805.54	6,5	0,0	1	3,9	0,0	1.0,1.0	1.0,1.0	0	rs13471117	FALSE
chr1	189680297	C	T	272.37	2,4	6,2	1	5,0	3,2	0.25,0.667	0.625,0.0	0.146		FALSE
chr1	189843186	T	C	1760.36	15,13	0,0	1	12,9	0,0	1.0,1.0	1.0,1.0	0	rs32779813	FALSE
chr1	189850157	T	C	1457.36	10,15	0,0	1	10,9	0,0	1.0,1.0	1.0,1.0	0	rs31663199	FALSE
chr1	189850169	C	T	1587.36	10,16	0,0	1	11,10	0,0	1.0,1.0	1.0,1.0	0	rs31328492	FALSE
chr1	189850559	A	T	1167.37	7,10	0,0	1	7,10	0,0	1.0,1.0	1.0,1.0	0	rs30941825	FALSE
chr1	189850841	T	C	1320.37	13,7	0,0	1	8,10	0,0	1.0,1.0	1.0,1.0	0	rs13476298	FALSE
chr1	189855029	C	T	755.51	6,4	0,0	1	4,8	0,0	1.0,1.0	1.0,1.0	0	rs31913292	FALSE
chr1	189856744	T	C	1208.36	11,8	0,0	1	10,9	0,0	1.0,1.0	1.0,1.0	0	rs30800022	FALSE
chr1	189856780	C	T	1351.37	12,10	0,0	1	7,10	0,0	1.0,1.0	1.0,1.0	0	rs31401910	FALSE
chr1	189873563	T	A	1633.36	15,12	0,0	1	8,12	0,0	1.0,1.0	1.0,1.0	0	rs33023960	FALSE
chr1	189873990	T	C	845.4	6,8	0,0	1	6,9	0,0	1.0,1.0	1.0,1.0	0	rs33025517	FALSE
chr1	189874154	T	C	1102.5	3,12	0,0	1	7,13	0,0	1.0,1.0	1.0,1.0	0	rs48712695	FALSE
chr1	189874770	G	C	948.4	6,7	0,0	1	8,6	0,0	1.0,1.0	1.0,1.0	0	rs33026747	FALSE
chr1	189876288	G	C	1009.41	5,11	0,0	1	6,11	0,0	1.0,1.0	1.0,1.0	0	rs48419263	FALSE
chr1	190911574	G	T	1084.41	7,6	0,0	1	5,12	0,0	1.0,1.0	1.0,1.0	0	rs37654660	FALSE
chr1	190911607	G	A	1411.37	7,7	0,0	1	13,13	0,0	1.0,1.0	1.0,1.0	0	rs36516068	FALSE
chr1	191052912	G	A	1006.39	7,8	0,0	1	6,8	0,0	1.0,1.0	1.0,1.0	0	rs45829154	FALSE
chr1	191052947	T	G	725.72	2,8	0,0	1	4,6	0,0	1.0,1.0	1.0,1.0	0	rs51120054	FALSE
chr1	191082292	C	T	2018.35	12,14	0,0	1	17,15	0,0	1.0,1.0	1.0,1.0	0	rs50152323	FALSE
chr1	191082306	C	T	1818.36	11,14	0,0	1	14,12	0,0	1.0,1.0	1.0,1.0	0	rs46763102	FALSE
chr1	191082360	G	A	1639.36	8,11	0,0	1	14,16	0,0	1.0,1.0	1.0,1.0	0	rs31620309	FALSE
chr1	191084276	C	T	752.6	5,4	1,0	1	8,6	0,0	0.833,1.0	1.0,1.0	-0.083	rs38502096	FALSE
chr1	191306816	C	T	2247.35	15,15	0,0	1	16,19	0,0	1.0,1.0	1.0,1.0	0	rs33839909	FALSE
chr1	191306837	C	T	3103.35	21,24	0,0	1	21,26	0,0	1.0,1.0	1.0,1.0	0	rs33839908	FALSE
chr1	191306997	T	G	3544.35	28,28	0,0	1	23,21	1,0	1.0,1.0	0.958,1.0	0.021	rs33839907	FALSE
chr1	191352065	A	T	2895.35	23,23	0,0	1	16,21	0,0	1.0,1.0	1.0,1.0	0	rs13464087	FALSE
chr1	191396480	G	C	182.13	3,6	22,20	1	2,4	18,16	0.12,0.231	0.1,0.2	0.025		FALSE
chr1	191575383	T	C	2189.35	16,14	0,0	1	12,19	0,0	1.0,1.0	1.0,1.0	0	rs33841795	FALSE
chr1	191575851	C	T	1181.37	8,10	0,0	1	8,8	0,0	1.0,1.0	1.0,1.0	0	rs33841113	FALSE
chr1	191575881	G	T	1390.36	9,11	0,0	1	11,11	0,0	1.0,1.0	1.0,1.0	0	rs33841111	FALSE
chr1	191582406	G	A	2598.35	15,19	0,0	1	15,24	0,0	1.0,1.0	1.0,1.0	0	rs33838395	FALSE
chr1	191586593	G	A	1804.36	15,9	0,0	1	13,16	0,0	1.0,1.0	1.0,1.0	0	rs33836324	FALSE
chr1	191783042	G	T	104.13	2,3	7,7	1	1,1	3,6	0.222,0.3	0.25,0.143	0.065		FALSE
chr1	191827362	C	T	1271.39	11,11	0,0	1	5,11	0,0	1.0,1.0	1.0,1.0	0	rs31884545	FALSE
chr1	193052852	A	T	901.44	8,8	0,0	1	4,7	0,0	1.0,1.0	1.0,1.0	0	rs48329267	FALSE
chr1	195241692	G	C	526.25	5,5	1,0	1	5,5	0,2	0.833,1.0	1.0,0.714	0.06	rs580115897	FALSE
chr1	195241702	A	T	1365.36	9,9	0,0	1	11,12	0,0	1.0,1.0	1.0,1.0	0	rs583515460	FALSE
chr1	195241704	G	C	1385.36	9,9	0,0	1	11,12	0,0	1.0,1.0	1.0,1.0	0	.	FALSE
chr1	195241705	G	C	1306.36	9,9	0,0	1	11,12	0,0	1.0,1.0	1.0,1.0	0	.	FALSE
chr1	195241707	A	G	1169.11	8,8	1,1	1	10,10	1,2	0.889,0.889	0.909,0.833	0.018		FALSE
chr1	195241861	G	A	1042.4	7,8	0,0	1	5,11	0,0	1.0,1.0	1.0,1.0	0	rs214989752	FALSE
chr1	195241866	T	C	954.4	7,8	0,0	1	5,11	0,0	1.0,1.0	1.0,1.0	0	rs233334242	FALSE
chr1	195241872	C	T	797.49	5,5	0,0	1	4,9	0,0	1.0,1.0	1.0,1.0	0	rs249383410	FALSE
chr1	195241873	T	G	800.49	5,5	0,0	1	4,9	0,0	1.0,1.0	1.0,1.0	0	rs223069773	FALSE
chr2	4623316	G	A	327.15	4,2	1,5	1	0,6	5,5	0.8,0.286	0.0,0.545	0.27		FALSE
chr2	4833001	G	A	1211.37	7,9	0,0	1	9,9	0,0	1.0,1.0	1.0,1.0	0		FALSE
chr2	4833020	G	A	2466.35	16,17	0,0	1	15,20	0,0	1.0,1.0	1.0,1.0	0		FALSE
chr2	4908107	A	G	638.94	6,6	6,12	1	8,4	8,12	0.5,0.333	0.5,0.25	0.042		FALSE
chr2	4908252	G	A	224.18	0,7	5,4	1	0,4	5,5	0.0,0.636	0.0,0.444	0.096		FALSE
chr2	4919135	C	T	800.57	4,9	0,0	1	8,3	0,0	1.0,1.0	1.0,1.0	0	rs264808635	FALSE
chr2	4938341	G	A	351.12	2,8	13,11	1	6,2	9,12	0.133,0.421	0.4,0.143	0.006		FALSE
chr2	5021266	T	C	54.36	0,0	10,9	1	0,3	7,6	0.0,0.0	0.0,0.333	-0.167		FALSE
chr2	5021276	T	C	41.91	2,0	11,16	1	0,2	10,9	0.154,0.0	0.0,0.182	-0.014		FALSE
chr2	5021447	C	T	1890.35	13,13	0,0	1	11,20	0,0	1.0,1.0	1.0,1.0	0	rs256643876	FALSE
chr2	5379332	A	T	6400.35	37,47	0,0	1	47,46	0,0	1.0,1.0	1.0,1.0	0	rs222966478	FALSE	LSU-rRNA_Hsa	LTR/ERVL-MaLR
chr2	5794780	C	T	3164.35	25,25	0,0	1	16,22	0,0	1.0,1.0	1.0,1.0	0	rs13469679	FALSE
chr2	5795622	A	T	3394.35	27,28	0,0	1	23,23	0,0	1.0,1.0	1.0,1.0	0	rs27068384	FALSE
chr2	5798376	T	C	3182.35	28,21	0,0	1	18,25	0,0	1.0,1.0	1.0,1.0	0	rs239097174	FALSE
chr2	5805017	A	G	2964.35	20,22	0,0	1	18,22	0,0	1.0,1.0	1.0,1.0	0	rs13469681	FALSE
chr2	5869183	A	G	72.03	1,0	10,12	1	2,3	7,13	0.091,0.0	0.222,0.188	-0.159		FALSE	B2_Mm1t	LTR/ERVL-MaLR
chr2	5876862	A	G	1282.36	11,8	0,0	1	11,11	0,0	1.0,1.0	1.0,1.0	0	rs27093101	FALSE
chr2	5975944	A	G	1172.38	10,8	0,0	1	6,9	0,0	1.0,1.0	1.0,1.0	0	rs27079269	FALSE
chr2	9857458	C	A	28.29	1,1	6,2	1	0,1	5,4	0.143,0.333	0.0,0.2	0.138		FALSE	(A)n	LTR/ERVL-MaLR
chr2	9877908	A	G	24.86	1,0	5,5	1	2,1	1,7	0.167,0.0	0.667,0.125	-0.313		FALSE
chr2	11585876	G	A	169.95	2,2	6,6	1	1,3	3,6	0.25,0.25	0.25,0.333	-0.042		FALSE
chr2	18214722	T	C	51.9	0,1	7,6	1	0,3	6,2	0.0,0.143	0.0,0.6	-0.229		FALSE	ORR1D2	LTR/ERVL-MaLR
chr2	18215363	T	C	174.98	4,0	8,10	1	3,1	3,5	0.333,0.0	0.5,0.167	-0.167		FALSE	ID_B1	LTR/ERVL-MaLR
chr2	18215374	T	C	105.05	3,1	9,12	1	2,2	5,4	0.25,0.077	0.286,0.333	-0.146		FALSE	ID_B1	LTR/ERVL-MaLR
chr2	18676023	G	T	597.94	8,5	21,21	1	3,12	19,18	0.276,0.192	0.136,0.4	-0.034		FALSE
chr2	21213024	T	A	21.47	0,0	7,5	1	2,0	4,9	0.0,0.0	0.333,0.0	-0.167		FALSE
chr2	22744430	T	G	2143.35	14,15	0,0	1	18,17	0,0	1.0,1.0	1.0,1.0	0	.	FALSE
chr2	22744436	C	G	2134.35	14,14	0,0	1	18,17	0,0	1.0,1.0	1.0,1.0	0	.	FALSE
chr2	22744442	A	C	2032.46	14,14	0,0	1	15,17	1,0	1.0,1.0	0.938,1.0	0.031	.	FALSE
chr2	22744449	C	A	2050.35	14,15	0,0	1	17,16	0,0	1.0,1.0	1.0,1.0	0		FALSE
chr2	22744455	T	G	889.38	6,8	0,0	1	8,9	0,0	1.0,1.0	1.0,1.0	0		FALSE
chr2	22744915	A	C	3461.35	21,22	0,0	1	26,27	0,0	1.0,1.0	1.0,1.0	0	rs224869114	FALSE	LSU-rRNA_Hsa	LTR/ERVL-MaLR
chr2	22744926	C	G	1285.36	9,9	0,0	1	10,11	0,0	1.0,1.0	1.0,1.0	0	.	FALSE	LSU-rRNA_Hsa	LTR/ERVL-MaLR
chr2	22744927	G	T	1300.36	9,9	0,0	1	10,11	0,0	1.0,1.0	1.0,1.0	0	.	FALSE	LSU-rRNA_Hsa	LTR/ERVL-MaLR
chr2	22744931	C	G	812.42	5,6	0,0	1	7,7	0,0	1.0,1.0	1.0,1.0	0	.	FALSE	LSU-rRNA_Hsa	LTR/ERVL-MaLR
chr2	22745088	A	G	2068.35	16,12	0,0	1	16,15	0,0	1.0,1.0	1.0,1.0	0	rs255343322	FALSE	LSU-rRNA_Hsa	LTR/ERVL-MaLR
chr2	22745102	C	G	2884.35	22,17	0,0	1	24,20	0,0	1.0,1.0	1.0,1.0	0	.	FALSE	LSU-rRNA_Hsa	LTR/ERVL-MaLR
chr2	22745106	G	A	2954.35	22,17	0,0	1	24,21	0,0	1.0,1.0	1.0,1.0	0	.	FALSE	LSU-rRNA_Hsa	LTR/ERVL-MaLR
chr2	22960717	T	G	305.94	5,6	21,26	1	5,6	25,21	0.192,0.188	0.167,0.222	-0.005		FALSE
chr2	23193139	C	G	445.97	7,5	11,10	1	2,5	16,17	0.389,0.333	0.111,0.227	0.192		FALSE
chr2	24420620	A	T	148.99	1,1	17,17	1	6,5	21,21	0.056,0.056	0.222,0.192	-0.152		FALSE
chr2	25194911	C	A	220.08	1,5	6,2	1	2,2	6,3	0.143,0.714	0.25,0.4	0.104		FALSE
chr2	25272308	C	G	20.67	0,0	8,8	1	1,2	8,8	0.0,0.0	0.111,0.2	-0.156		FALSE
chr2	25573650	T	G	268.91	1,8	12,7	1	4,2	8,15	0.077,0.533	0.333,0.118	0.08		FALSE
chr2	25586871	T	G	727.94	13,8	22,23	1	9,10	23,21	0.371,0.258	0.281,0.323	0.013		FALSE
chr2	26211270	T	G	496.94	4,6	7,10	1	5,7	8,10	0.364,0.375	0.385,0.412	-0.029		FALSE
chr2	26324885	C	T	84.13	2,1	2,5	1	1,1	3,7	0.5,0.167	0.25,0.125	0.146		FALSE
chr2	26382883	C	A	66.9	2,2	4,10	1	1,1	6,10	0.333,0.167	0.143,0.091	0.133		FALSE	A-rich	LTR/ERVL-MaLR
chr2	26382891	C	A	29.61	2,0	4,11	1	1,1	7,11	0.333,0.0	0.125,0.083	0.063		FALSE	A-rich	LTR/ERVL-MaLR
chr2	26953622	G	C	472.94	6,4	7,6	1	2,6	11,10	0.462,0.4	0.154,0.375	0.166		FALSE
chr2	27019570	A	G	24.92	1,1	10,14	1	1,2	7,8	0.091,0.067	0.125,0.2	-0.084		FALSE
chr2	27019577	T	G	29.72	2,2	11,14	1	1,1	8,12	0.154,0.125	0.111,0.077	0.045		FALSE
chr2	27019578	C	G	279.95	2,3	11,13	1	2,6	8,7	0.154,0.188	0.2,0.462	-0.16		FALSE
chr2	27019586	C	T	44.12	3,2	17,18	1	2,1	11,19	0.15,0.1	0.154,0.05	0.023		FALSE
chr2	27019693	G	A	35.74	1,2	8,6	1	1,0	6,7	0.111,0.25	0.143,0.0	0.109		FALSE
chr2	27019703	C	G	164.05	1,2	6,5	1	3,2	3,6	0.143,0.286	0.5,0.25	-0.161		FALSE
chr2	27019713	A	G	85.12	2,2	6,8	1	1,1	5,7	0.25,0.2	0.167,0.125	0.079		FALSE
chr2	27019761	G	C	531.94	5,7	10,12	1	5,4	8,10	0.333,0.368	0.385,0.286	0.016	rs578459949	FALSE
chr2	27019826	G	A	79.04	1,3	23,18	1	1,3	16,10	0.042,0.143	0.059,0.231	-0.053		FALSE
chr2	27019836	C	G	200.68	4,3	13,16	1	1,3	12,7	0.235,0.158	0.077,0.3	0.008	.	FALSE
chr2	27019840	T	C	104.39	1,3	14,15	1	1,3	12,8	0.067,0.167	0.077,0.273	-0.058		FALSE
chr2	27019844	C	G	99.32	1,3	15,14	1	2,2	11,9	0.063,0.176	0.154,0.182	-0.048		FALSE
chr2	27019846	G	A	204.94	4,3	11,14	1	2,2	10,10	0.267,0.176	0.167,0.167	0.055		FALSE
chr2	27019883	G	A	315.01	5,2	13,16	1	4,4	8,14	0.278,0.111	0.333,0.222	-0.083		FALSE
chr2	27019884	A	G	320.97	5,2	12,16	1	4,4	8,14	0.294,0.111	0.333,0.222	-0.075		FALSE
chr2	27386535	C	A	583.94	8,6	9,8	1	3,4	3,6	0.471,0.429	0.5,0.4	0		FALSE
chr2	27446281	G	A	156.38	2,4	11,10	1	3,1	6,13	0.154,0.286	0.333,0.071	0.017		FALSE	(A)n	LTR/ERVL-MaLR
chr2	27447447	C	A	64.95	0,2	7,4	1	2,0	5,9	0.0,0.333	0.286,0.0	0.024		FALSE	(A)n	LTR/ERVL-MaLR
chr2	27447798	G	T	21.88	0,1	11,6	1	0,2	3,7	0.0,0.143	0.0,0.222	-0.04		FALSE	(TTTGT)n	LTR/ERVL-MaLR
chr2	29909435	G	A	128.63	1,1	3,7	1	4,1	2,7	0.25,0.125	0.667,0.125	-0.208		FALSE
chr2	29909436	G	A	894.45	4,8	0,0	1	6,8	0,0	1.0,1.0	1.0,1.0	0		FALSE
chr2	29909438	A	G	225.98	1,2	3,6	1	1,5	5,3	0.25,0.25	0.167,0.625	-0.146		FALSE	(A)n	LTR/ERVL-MaLR
chr2	29909439	A	C	224.98	1,2	3,6	1	1,5	5,3	0.25,0.25	0.167,0.625	-0.146		FALSE	(A)n	LTR/ERVL-MaLR
chr2	29909440	A	C	205.02	1,2	3,6	1	1,5	5,3	0.25,0.25	0.167,0.625	-0.146		FALSE	(A)n	LTR/ERVL-MaLR
chr2	30399475	C	T	1532.36	10,12	0,0	1	9,12	0,0	1.0,1.0	1.0,1.0	0	rs27193630	FALSE
chr2	30413129	A	G	2639.35	28,15	0,0	1	13,18	0,0	1.0,1.0	1.0,1.0	0	.	FALSE
chr2	30432015	A	C	49.94	2,1	6,7	1	3,1	5,5	0.25,0.125	0.375,0.167	-0.083		FALSE
chr2	30820605	G	A	833.94	5,13	14,11	1	8,9	23,23	0.263,0.542	0.258,0.281	0.133		FALSE
chr2	30957881	A	T	119.45	2,4	16,13	1	2,4	15,18	0.111,0.235	0.118,0.182	0.023		FALSE
chr2	31026426	G	A	42.58	3,1	8,9	1	0,0	6,7	0.273,0.1	0.0,0.0	0.186		FALSE	(CA)n	LTR/ERVL-MaLR
chr2	31030943	T	C	63.24	1,0	9,7	1	0,3	4,5	0.1,0.0	0.0,0.375	-0.138		FALSE	B1_Mur4	LTR/ERVL-MaLR
chr2	31054064	T	G	529.94	8,5	9,9	1	4,5	5,4	0.471,0.357	0.444,0.556	-0.086		FALSE
chr2	31681326	G	A	137.98	2,1	5,4	1	2,2	3,5	0.286,0.2	0.4,0.286	-0.1		FALSE
chr2	31896665	A	T	850.43	8,6	0,0	1	5,6	0,0	1.0,1.0	1.0,1.0	0		FALSE	(T)n	LTR/ERVL-MaLR
chr2	31997979	A	C	432.69	5,4	8,9	1	1,10	9,11	0.385,0.308	0.1,0.476	0.058		FALSE
chr2	32811120	T	G	554.94	6,6	13,9	1	5,5	11,13	0.316,0.4	0.313,0.278	0.063		FALSE
chr2	33409934	A	G	21.42	0,0	8,8	1	2,0	5,6	0.0,0.0	0.286,0.0	-0.143		FALSE	A-rich	LTR/ERVL-MaLR
chr2	33409935	G	A	45.42	1,0	7,8	1	2,1	5,4	0.125,0.0	0.286,0.2	-0.18		FALSE	A-rich	LTR/ERVL-MaLR
chr2	33453963	T	C	754.94	10,7	4,4	1	5,4	4,5	0.714,0.636	0.556,0.444	0.175		FALSE
chr2	34171735	C	T	161.05	2,3	8,7	1	1,3	5,6	0.2,0.3	0.167,0.333	0		FALSE	(T)n	LTR/ERVL-MaLR
chr2	34850968	T	C	20.61	0,0	6,4	1	0,2	6,4	0.0,0.0	0.0,0.333	-0.167		FALSE	B2_Mm1t	LTR/ERVL-MaLR
chr2	35181654	T	A	50.5	1,1	7,16	1	0,3	9,7	0.125,0.059	0.0,0.3	-0.058		FALSE
chr2	35181656	A	T	23.62	1,1	6,14	1	0,2	10,7	0.143,0.067	0.0,0.222	-0.006		FALSE
chr2	36254856	A	G	31.42	0,0	7,7	1	2,0	2,6	0.0,0.0	0.5,0.0	-0.25		FALSE	B1_Mm	LTR/ERVL-MaLR
chr2	36254897	A	G	146.32	2,4	8,12	1	0,2	4,5	0.2,0.25	0.0,0.286	0.082		FALSE	B1_Mur3	LTR/ERVL-MaLR
chr2	37426550	C	T	447.16	7,2	1,3	1	1,5	3,1	0.875,0.4	0.25,0.833	0.096		FALSE	B1_Mus2	LTR/ERVL-MaLR
chr2	39008288	G	A	38.98	4,4	33,31	1	3,1	26,34	0.108,0.114	0.103,0.029	0.045		FALSE
chr2	46889704	T	G	768.45	5,7	0,0	1	5,6	0,0	1.0,1.0	1.0,1.0	0		FALSE	(TTTTG)n	LTR/ERVL-MaLR
chr2	50296575	A	C	598.94	5,6	9,9	1	5,6	11,10	0.357,0.4	0.313,0.375	0.035		FALSE
chr2	52105503	A	C	291.58	3,4	12,10	1	1,6	9,11	0.2,0.286	0.1,0.353	0.016		FALSE
chr2	52401762	T	G	350.94	5,5	12,11	1	3,5	9,13	0.294,0.313	0.25,0.278	0.039		FALSE
chr2	60752579	C	A	48.34	0,3	9,4	1	0,0	14,11	0.0,0.429	0.0,0.0	0.214		FALSE
chr2	60752580	C	A	47.34	0,3	10,5	1	0,0	14,12	0.0,0.375	0.0,0.0	0.188		FALSE
chr2	60752582	C	A	43.34	0,3	10,5	1	0,0	14,11	0.0,0.375	0.0,0.0	0.188		FALSE
chr2	65460189	C	G	161.35	1,3	8,8	1	2,3	4,3	0.111,0.273	0.333,0.5	-0.225		FALSE
chr2	66210176	C	G	28.5	0,2	9,3	1	0,0	4,11	0.0,0.4	0.0,0.0	0.2		FALSE
[truncated: 19,430 more rows]
